# Supplementary material for: DNA methylation profile of inflammatory breast cancer and its impact on prognosis and outcome
Source: Clin Epigenetics. 2024 Jul 6;16:89. doi: 10.1186/s13148-024-01695-x (PMC11227707; doi:10.1186/s13148-024-01695-x)
Supplement: Supplementary file 2 — Table S1 Primer sets used in the bisulfite pyrosequencing reaction for CpGs mapped in the differentially methylated regions of TBX15, CXCL12, and BCAT1. [file 13148_2024_1695_MOESM2_ESM.xlsx]

## Sheet: Planilha1
Supplementary Table 1. Primer sets used in the pyrosequencing-based methylation analysis of differentially methylated regions of BCAT1, CXCL12, and TBX15 genes.
Gene	Interrogated probes	Forward PCR primer (5' > 3')	Reverse PCR primer (5' > 3')	Sequencing primer	Sequence to analyse	PCR product (bp)
BCAT1	cg23424146, cg10072115, cg08598454, cg23792314	﻿GGAGAGGGTTATTTATGAGGGTGTTA	﻿ACCCTTACCCCCCAAATACCTC	﻿GTTATTTATGAGGGTGTTAG	ATTTGGGTAG YGGGAATTTY GAAGAGGTGG AGATTGTAGG TTGGGATTTT AGATTTYGGG TAGGGATGYG GGGAAGGGAA GAYGTTTYGT TGGAGGYGGA ATGGAGGGTA AGGYGAAGGA GGATGGTGTA GGAAAYGGYG ATAAGGYGTT YGGTTAGGTT YGYGAGTTAT YGAGATTYGG GTTTTAATTT TTTTTTTTTT	266
CXCL12	cg06702993, cg11267527	﻿GGTGGGAGTAGGTGTTTT	﻿CAATAAAATTCCCCACTCCAAACCCAATA	﻿AGTAGGTGTTTTTTGTG	TATTTTTTTT TTAAAATTAT TTTGGTYGTT AGATGGTTGT GGGTYGGTAT TTTATTTATT TATTTATTTA TTTATTTATT TATTTATTTA TTT	161
TBX15	cg14565725, cg24884142	GATTTTTAAGGATTGTATTTAATATGGAT	CCCCCCAAACCCAACTCTTTCC	GGTAGAGGAAGGTAGGAGATT	T TYGAGTGTA GAGAAAGTTT AAATYGGTAG YGAAGTYGGT TTTAGTTAAG TTGAAAAAAY GTTTYGGATT T	297
TBX15	cg07892597, cg10703826	AAGTAGGTTTTAGTTAAGTTGAAAAA	CCAACTCTTTCCCACTTCTTTACAAA	AACCCTCTCCACCAAAACAC	TAAAACTAAA AAATCRAACT ATATCTAAAC CRCTATCCRC RAAATCC	133
