# Supplementary material for: DNA methylation profile of inflammatory breast cancer and its impact on prognosis and outcome
Source: Clin Epigenetics. 2024 Jul 6;16:89. doi: 10.1186/s13148-024-01695-x (PMC11227707; doi:10.1186/s13148-024-01695-x)
Supplement: Supplementary file 4 — Table S3 Differentially methylated regions identified in the analysis of 24 inflammatory breast carcinomas. [file 13148_2024_1695_MOESM4_ESM.xlsx]

## Sheet: DMRs
Table S3. Differentially methylated regions identified in the analysis of 24 inflammatory breast carcinomas.
overlapping.genes	start	end	width	strand	no.cpgs	min_smoothed_fdr	meandiff
A1BG-AS1, A1BG, CTD-2619J13.8	58861502	58862089	588	*	4	4.43985e-09	0.222623
A1CF	52588271	52589119	849	*	3	7.71056e-06	-0.2911
ABCA12	216001968	216003381	1414	*	4	3.01407e-10	-0.279987
ABCA17P	2391702	2391828	127	*	2	1.44979e-07	0.315748
ABCC11	48277559	48277630	72	*	3	3.9459e-09	-0.279901
ABCC8	17497693	17498541	849	*	2	1.33032e-05	0.218443
ABCC9	22093960	22095330	1371	*	16	2.56754e-97	0.340011
ABCG2	89152212	89152864	653	*	7	3.68422e-20	0.269554
ABI3, GNGT2	47287410	47288132	723	*	7	1.18076e-26	0.297859
ABL1	133736192	133736626	435	*	3	6.79256e-10	0.288658
ABLIM1	116256984	116257037	54	*	2	3.47581e-12	-0.312422
ABO	136150361	136151359	999	*	3	1.15876e-08	0.252077
ABR	943041	944076	1036	*	4	1.07645e-16	0.289588
ABTB2	34353734	34353956	223	*	2	4.64756e-09	-0.347529
AC002398.5	36288702	36288946	245	*	5	5.90266e-19	0.272332
AC002472.11, SLC7A4	21386494	21386999	506	*	7	3.70917e-21	0.352705
AC002480.3, STEAP1B, AC002480.5	22612757	22612989	233	*	2	9.3477e-15	-0.430874
AC003043.1	42346877	42346894	18	*	2	4.89805e-06	-0.241279
AC003986.5, FERD3L	19183880	19184961	1082	*	4	2.18406e-20	0.331579
AC003986.6, TWIST1	19151204	19152121	918	*	2	0.000275088	0.280046
AC004125.3	24248517	24249234	718	*	2	5.67512e-10	-0.403736
AC004231.2	39094954	39095141	188	*	2	5.72994e-07	-0.33196
AC004231.2, KRT23	39092846	39093939	1094	*	4	2.24966e-13	-0.299441
AC004911.2	144966808	144967385	578	*	2	4.78799e-06	-0.312167
AC005013.1, TRIL	28993397	28993464	68	*	2	0.000121826	0.308655
AC005083.1	20259044	20259736	693	*	2	2.3251e-05	-0.284308
AC005083.1	20257178	20257420	243	*	2	1.73047e-06	-0.273149
AC005481.5, PTPRN2	157410240	157411709	1470	*	4	4.10396e-08	-0.302647
AC005592.2	141931207	141931288	82	*	2	5.72953e-07	0.35767
AC006129.2	42055557	42055750	194	*	2	5.51833e-09	0.33748
AC006262.6	46712292	46712587	296	*	2	7.89182e-14	-0.359856
AC006372.1	157319754	157320516	763	*	4	4.41646e-16	-0.363158
AC006372.4	157259285	157260021	737	*	2	7.99597e-06	-0.298982
AC006372.5	157294357	157294502	146	*	3	1.34539e-07	-0.303988
AC006372.6	157305816	157306340	525	*	2	2.18685e-07	-0.322941
AC007099.1, EVA1A	75767474	75767666	193	*	2	2.88661e-09	0.361372
AC007392.3	66808811	66809241	431	*	3	6.91873e-20	0.306776
AC007556.3	169957298	169957562	265	*	2	1.4871e-07	-0.28655
AC007682.1	51259786	51259807	22	*	2	6.07933e-07	0.290432
AC007880.1	65089821	65091416	1596	*	3	5.17727e-07	-0.254677
AC007880.1	65085598	65085764	167	*	2	9.46699e-05	0.244024
AC008060.7	155174508	155175194	687	*	3	8.01482e-09	0.272227
AC008060.8	155241970	155242911	942	*	2	3.46702e-06	0.245402
AC008440.10, AC008753.6	54367683	54368051	369	*	4	2.67869e-13	-0.347281
AC009158.1	26332794	26333378	585	*	2	8.53702e-07	-0.278185
AC009229.5	38450421	38450592	172	*	2	3.85038e-11	-0.342916
AC009487.5, SLC4A10	162283189	162284638	1450	*	10	1.23703e-38	0.324958
AC009531.2	35295120	35299217	4098	*	11	1.27115e-19	0.301612
AC009784.3	136088596	136089594	999	*	2	3.0104e-05	-0.267537
AC009878.2	26678226	26678357	132	*	2	8.34007e-05	-0.248679
AC009965.2	204973770	204974313	544	*	2	2.71518e-09	-0.333406
AC010127.3, SCN1A	166930803	166931116	314	*	2	9.37953e-09	-0.333982
AC010907.5	3750952	3751440	489	*	5	9.03163e-34	0.366511
AC011516.2	22805801	22806184	384	*	2	1.8189e-05	0.270468
AC011523.2, KLK15	51334432	51334496	65	*	2	0.000100727	-0.234086
AC011747.3, AC011747.4	8714248	8714417	170	*	3	5.36458e-23	-0.383853
AC011754.1, REG3A	79386576	79387782	1207	*	3	2.51106e-08	-0.309651
AC011899.10, PTPRN2	157821146	157821622	477	*	2	4.2123e-06	-0.265929
AC011899.9, PTPRN2	157653376	157654170	795	*	3	2.19853e-10	-0.316454
AC011899.9, PTPRN2	157656367	157656774	408	*	2	1.92901e-05	-0.293758
AC012354.6	45181616	45182153	538	*	5	2.39401e-22	0.268969
AC013733.3, CERKL, NEUROD1	182543706	182547955	4250	*	21	5.88154e-63	0.323672
AC016586.1	4042688	4043757	1070	*	4	3.51865e-10	-0.233825
AC016768.1	23314925	23315115	191	*	2	1.07425e-06	-0.321018
AC017060.1	17598458	17598868	411	*	2	2.36199e-08	-0.336383
AC018470.4	175191045	175193754	2710	*	7	2.73631e-12	0.308795
AC018685.2	2734065	2734895	831	*	3	1.4077e-07	-0.250936
AC018890.6	175560836	175561259	424	*	2	7.1234e-08	-0.246879
AC019118.2	3043188	3043891	704	*	2	3.99094e-08	-0.342566
AC019118.2	2923119	2924018	900	*	2	9.4575e-06	-0.330567
AC020743.3	50243749	50244095	347	*	2	6.48808e-06	-0.271555
AC026310.1, BCAT1	25056071	25056500	430	*	5	1.02656e-12	0.292983
AC027612.4	91950912	91950941	30	*	2	2.2215e-07	-0.260843
AC034228.2	131348431	131349258	828	*	3	6.81911e-06	0.231633
AC053503.4	220264753	220264835	83	*	2	1.18142e-07	-0.306891
AC067959.1	21934257	21934883	627	*	3	5.09876e-10	-0.29706
AC067959.1, AC011752.1	21645776	21645829	54	*	2	2.10007e-06	-0.335783
AC067959.1, AC011752.1	21618285	21619259	975	*	2	7.58542e-05	-0.285449
AC067959.1, AC068490.2	22188470	22189158	689	*	2	2.35844e-06	-0.306976
AC069368.3	65186306	65186445	140	*	2	3.10549e-10	0.262355
AC069368.3	65197576	65198005	430	*	5	3.33057e-25	0.365759
AC073046.25	74213392	74213565	174	*	3	3.44387e-09	-0.258109
AC073325.1	45500116	45500384	269	*	3	1.20788e-19	-0.379446
AC073343.13	6703597	6704074	478	*	4	2.06074e-16	0.363453
AC073842.19	99735813	99736097	285	*	2	5.14081e-08	-0.323492
AC074363.1	168150602	168151012	411	*	4	4.29705e-17	0.292465
AC079135.1	237078223	237078733	511	*	2	3.85114e-05	0.267402
AC079135.1	237081650	237081839	190	*	2	1.22831e-09	0.275525
AC079341.1, TMEM155	122686453	122686692	240	*	3	7.9479e-09	0.326682
AC079354.1	203036093	203036235	143	*	4	8.12638e-16	0.265053
AC093326.1	492540	492819	280	*	2	1.44274e-05	-0.286219
AC096574.4, AC016757.3	239140032	239140369	338	*	7	1.16811e-19	0.316407
AC096574.5	238525524	238525820	297	*	2	1.38617e-11	0.377938
AC096669.1	107997340	107997626	287	*	2	4.36085e-06	-0.281124
AC099754.1	26663551	26663626	76	*	3	1.62468e-06	0.258224
AC103563.8	95690821	95691051	231	*	2	5.49755e-08	0.270182
AC104532.2, CAPS	5913990	5914158	169	*	3	7.77356e-08	-0.23485
AC104653.1	114588842	114589251	410	*	5	3.58831e-22	-0.300111
AC104667.3, RAB17	238498923	238500389	1467	*	7	1.69201e-22	-0.306028
AC104801.1	172972681	172974138	1458	*	6	2.17193e-22	0.291545
AC106876.2, NGEF	233877932	233878015	84	*	4	6.52082e-12	-0.267879
AC108142.1	183063637	183064035	399	*	2	1.07955e-09	0.296255
AC109826.1	99386449	99386598	150	*	3	1.44417e-08	-0.253978
AC113331.9	5128377	5129836	1460	*	3	7.4558e-07	-0.281486
AC128709.2	197192992	197193168	177	*	2	3.86308e-05	-0.266974
AC131097.3	242832796	242834074	1279	*	5	1.3328e-31	-0.363465
AC131097.3	242973721	242974096	376	*	2	8.05172e-06	-0.267914
AC133633.2	2363092	2363737	646	*	2	3.85322e-07	-0.258455
AC137932.6, ANKRD11	89387460	89387805	346	*	4	4.20558e-09	-0.252111
AC144450.1	1609354	1609660	307	*	3	2.15375e-05	0.271905
AC144652.1	155088322	155088332	11	*	2	1.25477e-09	-0.325589
ACER1	6333547	6333701	155	*	4	6.73993e-21	-0.328834
ACHE	100488942	100489022	81	*	2	2.07789e-09	0.382008
ACKR2, RP11-141M3.5, KRBOX1, RP11-70C1.3	42850848	42850941	94	*	2	1.06845e-06	-0.273401
ACOT11	55013709	55013735	27	*	2	7.8703e-07	0.276544
ACOT7	6446095	6446234	140	*	3	4.93629e-09	-0.258836
ACOT7	6336711	6336743	33	*	2	4.44289e-05	0.215137
ACOX3	8396056	8396300	245	*	3	2.29694e-07	0.231381
ACPL2	140958438	140958547	110	*	2	4.9905e-09	-0.355754
ACSBG1	78502089	78502928	840	*	3	5.09419e-06	-0.238827
ACSF3	89220516	89220554	39	*	2	3.7872e-08	-0.242866
ACTA1	229567560	229568930	1371	*	3	3.79226e-10	0.28101
ACTL6B	100253901	100254255	355	*	3	7.3064e-10	0.280651
ACTN1	69388953	69389034	82	*	2	1.09494e-06	0.235221
ACTN2	236924323	236924443	121	*	3	4.01925e-14	-0.340228
ACTN2	236898874	236900181	1308	*	4	2.47839e-10	-0.271967
ACTN2	236916722	236917178	457	*	2	0.000384753	-0.253129
ACTN2	236849653	236849994	342	*	3	9.12923e-07	0.308002
ACTN3, CTD-3074O7.2	66326767	66327000	234	*	2	8.36372e-08	0.27646
ACVR1	158641122	158641235	114	*	2	1.05582e-06	-0.296818
ACVR1	158695158	158695297	140	*	2	4.55406e-05	0.264034
ACVRL1	52300911	52301970	1060	*	5	1.58882e-14	0.300097
ADAD2, RP11-486L19.2	84228377	84228422	46	*	2	3.10034e-05	0.256376
ADAM19	157001561	157001698	138	*	3	1.07061e-09	0.291574
ADAM30	120439014	120439138	125	*	5	2.37769e-20	0.256243
ADAM5	39172022	39172120	99	*	5	1.0804e-20	0.306755
ADAM7, RP11-624C23.1	24372652	24373112	461	*	2	4.19906e-06	-0.279993
ADAM7, RP11-624C23.1	24332919	24333105	187	*	2	1.58925e-05	-0.264646
ADAMTS12	33891893	33892621	729	*	8	1.37438e-18	0.356536
ADAMTS16	5287980	5288085	106	*	3	2.06434e-17	-0.399522
ADAMTS16	5303357	5303564	208	*	2	4.74711e-14	-0.363847
ADAMTS16	5301919	5302219	301	*	2	2.15193e-12	-0.363585
ADAMTS16	5265006	5265509	504	*	2	4.93749e-09	-0.310425
ADAMTS16	5300033	5300241	209	*	2	2.34028e-09	-0.302366
ADAMTS20	43945213	43946493	1281	*	6	5.49412e-30	0.329049
ADAMTS3	73218282	73218522	241	*	2	4.14395e-12	-0.340017
ADAMTS5	28337857	28337869	13	*	2	1.06075e-07	0.260358
ADAMTS8	130298854	130298907	54	*	4	4.64058e-08	0.257245
ADAP1, COX19	966968	967277	310	*	4	1.50906e-08	-0.239734
ADAP2, AC091177.1	29283870	29284048	179	*	2	8.37245e-06	0.264204
ADARB2	1725848	1726078	231	*	2	2.63012e-07	-0.320908
ADARB2	1767723	1769525	1803	*	5	1.29208e-09	-0.314021
ADARB2	1258225	1258462	238	*	2	5.8916e-05	-0.254428
ADARB2	1609383	1609753	371	*	2	0.000339972	-0.210891
ADCY4, RP11-934B9.3	24803807	24804342	536	*	9	7.98671e-21	0.336608
ADCY8	131905564	131906481	918	*	2	6.29874e-06	-0.379303
ADCY8	131947453	131947536	84	*	2	3.07282e-11	-0.379218
ADCY9	4007772	4007819	48	*	2	1.76891e-11	-0.353769
ADCYAP1	908505	909518	1014	*	4	1.0867e-14	0.338947
ADCYAP1, RP11-672L10.3, RP11-672L10.2	904390	905611	1222	*	5	2.1229e-11	0.319468
ADCYAP1R1	31147318	31147341	24	*	2	6.6173e-10	-0.352897
ADCYAP1R1	31119626	31119688	63	*	2	2.0111e-08	-0.30747
ADCYAP1R1	31125198	31125925	728	*	2	1.7716e-06	-0.303654
ADK	75966714	75966904	191	*	2	9.84455e-10	-0.308281
ADORA1	203123248	203123375	128	*	2	1.93949e-08	-0.329103
ADORA2B	15849512	15849556	45	*	2	5.06841e-07	0.261309
ADORA3	112058304	112058975	672	*	5	1.27356e-12	0.312986
ADRA1A	26712348	26712556	209	*	2	2.04771e-05	-0.267214
ADRA1A	26722496	26723365	870	*	5	9.90334e-13	0.252653
ADRB3	37823979	37824080	102	*	3	1.50733e-08	0.260515
AEBP2	19699504	19699832	329	*	2	3.69826e-07	0.322943
AF064858.6	40317642	40317711	70	*	2	1.35853e-08	-0.322098
AF186192.6	145938564	145939499	936	*	4	7.96928e-10	0.225637
AFAP1	7781000	7781082	83	*	2	6.75326e-07	0.21383
AFMID	76183632	76184081	450	*	2	1.24792e-05	-0.280485
AGAP1	236452604	236453223	620	*	2	2.30612e-18	-0.37208
AGAP1, AGAP1-IT1	236415673	236416064	392	*	4	4.53822e-28	-0.375578
AGFG1	228374652	228375108	457	*	2	2.84244e-05	-0.280074
AGPAT3	45349847	45349849	3	*	2	2.53745e-05	-0.306973
AGPAT9	84469563	84469870	308	*	2	2.35685e-06	-0.30492
AGR2	16844606	16845331	726	*	7	2.28222e-21	-0.319443
AHNAK	62303750	62304165	416	*	4	2.78146e-25	0.279768
AHNAK	62211493	62211990	498	*	3	2.16757e-09	0.287341
AIFM2	71878107	71878112	6	*	2	8.05666e-07	-0.269848
AIM1L	26680590	26681065	476	*	6	3.85524e-25	-0.269079
AIM2	159042723	159043551	829	*	3	1.48106e-12	-0.371814
AIM2	159046391	159047177	787	*	6	1.46191e-17	-0.313144
AJ003147.8	3233791	3234346	556	*	3	1.16157e-06	0.344094
AJ003147.9	3242737	3242850	114	*	2	2.34934e-05	0.274074
AJ003147.9	3239294	3239458	165	*	2	2.24971e-06	0.288885
AJAP1	4848991	4849063	73	*	2	1.13791e-07	-0.325175
AKAP13	86232932	86233214	283	*	2	2.3195e-06	0.285833
AKAP13, RP11-815J21.4	86162933	86163388	456	*	2	1.77759e-06	0.2611
AKAP6	33171889	33172537	649	*	2	1.61763e-06	0.336586
AKAP9	91686749	91687463	715	*	4	1.74921e-11	-0.277198
AKNA	117150236	117150495	260	*	4	8.99173e-17	0.31604
AKR1B1	134142981	134144234	1254	*	11	1.65463e-29	0.304868
AKT3	243722969	243723585	617	*	2	4.39868e-08	-0.361404
AL132709.1	101544117	101544258	142	*	4	7.10776e-11	0.282348
AL132709.5, SNORD114-1	101415912	101416558	647	*	3	9.03694e-11	-0.308861
AL163953.3	54150284	54150560	277	*	2	1.23225e-05	-0.277762
AL450992.2, THEM5	151820999	151821308	310	*	2	2.67201e-05	0.293674
AL589765.1, RIIAD1	151693838	151694582	745	*	7	3.07565e-20	0.317026
ALDH3B2	67442067	67443131	1065	*	9	1.46498e-27	-0.267469
ALOX15	4544964	4545349	386	*	6	2.84165e-14	0.290631
ALOX5	45923083	45923705	623	*	4	1.97407e-14	0.283164
ALOX5	45914276	45914688	413	*	4	2.14669e-11	0.332417
ALPK3	85360319	85360691	373	*	4	1.24959e-17	0.293252
ALPL	21877322	21877781	460	*	5	6.90741e-20	-0.338804
ALPL	21864549	21864896	348	*	3	1.27652e-07	0.26013
ALPL	21836133	21836138	6	*	2	7.12414e-10	0.291697
ALS2CR11	202483799	202484098	300	*	5	1.15283e-09	0.254791
AMH	2251837	2252069	233	*	3	1.2541e-08	0.271053
AMOTL2	134094099	134094235	137	*	2	3.16271e-06	-0.255379
AMZ1, GNA12	2802374	2802697	324	*	4	1.42611e-10	0.291616
ANGPT1	108266893	108267372	480	*	2	5.49283e-08	-0.322589
ANK3	61899896	61901505	1610	*	6	1.2004e-14	-0.2955
ANK3	62492157	62492301	145	*	2	2.33986e-07	-0.227871
ANK3	62332352	62332794	443	*	8	1.9093e-19	0.347581
ANKDD1B	74907152	74908125	974	*	3	8.87204e-07	0.304863
ANKMY1	241458886	241460002	1117	*	7	2.77468e-28	0.285779
ANKRD11	89381904	89382249	346	*	3	1.97727e-08	0.240225
ANKRD11	89519917	89520128	212	*	2	4.49906e-07	0.248678
ANKRD19P	95640653	95640659	7	*	2	1.67665e-07	-0.261189
ANKRD44	198029141	198029332	192	*	2	7.90934e-06	0.212765
ANKRD45	173638701	173639071	371	*	3	7.74207e-08	0.2758
ANKS1A	34984836	34985883	1048	*	4	1.48555e-11	0.29199
ANKS1B	99139571	99139768	198	*	2	4.69924e-07	0.312724
ANO2	5850327	5850399	73	*	2	3.18115e-06	-0.285424
ANO3, MUC15	26593556	26594702	1147	*	8	4.15112e-31	-0.315245
ANO7P1	16553327	16554558	1232	*	6	1.84966e-25	0.298746
ANPEP	90358483	90358537	55	*	3	1.6239e-08	0.285064
ANXA13	124749564	124750175	612	*	2	1.35047e-06	0.209181
ANXA9	150953943	150954554	612	*	2	6.75103e-06	-0.28193
AOC3	41003155	41003352	198	*	2	4.96613e-05	0.214317
AOX1	201451026	201451303	278	*	2	9.73646e-07	0.254067
AP000282.2	34330755	34330768	14	*	2	2.80599e-11	-0.3002
AP000662.4	57407421	57407543	123	*	2	2.70996e-06	0.219828
AP000708.1	125366499	125366506	8	*	2	2.1716e-05	0.228874
AP000797.3	115631389	115631452	64	*	3	3.48009e-09	0.270534
AP001057.1	45622096	45622122	27	*	2	2.91294e-07	-0.321496
AP001062.7, C21orf2	45754009	45754272	264	*	4	3.33709e-13	-0.308932
AP001063.1	45768108	45768217	110	*	2	0.000137612	-0.2302
AP001189.4, LRRC32	76371932	76371946	15	*	2	1.22505e-10	-0.360763
AP001596.6	27761331	27762440	1110	*	4	1.25913e-08	-0.252022
AP001596.6	27758826	27758833	8	*	2	1.41438e-07	-0.248897
AP001891.1	116371188	116371487	300	*	3	2.89982e-07	0.286512
AP002856.7	131103672	131105003	1332	*	3	2.97354e-07	-0.301238
AP2B1	34040309	34040514	206	*	2	5.85945e-07	0.256143
APBA2	29407283	29408145	863	*	4	5.74267e-16	0.274943
APBB1IP	26730667	26730696	30	*	2	1.02566e-05	-0.262837
APCDD1L	57038463	57038472	10	*	2	1.11067e-06	0.268604
APCS	159556946	159558512	1567	*	6	5.75491e-18	-0.354737
APOA1	116706372	116706520	149	*	2	1.12241e-08	0.291283
APOB	21229220	21229872	653	*	3	1.19968e-11	-0.323064
APOBEC3A	39353495	39353650	156	*	2	3.75858e-05	-0.210544
APOLD1	12938287	12938465	179	*	4	1.79511e-11	0.229217
APOOP5	59788888	59788904	17	*	2	3.76974e-06	-0.283745
AQP1, AQP1	30951381	30951498	118	*	3	1.21884e-05	0.242043
AQPEP	115298044	115299088	1045	*	9	4.80166e-20	0.237785
ARAP1, STARD10	72493312	72493889	578	*	3	3.38305e-10	-0.295428
ARF1	228275734	228275828	95	*	2	3.58004e-05	0.301982
ARHGAP17	24989622	24989925	304	*	3	1.19145e-08	0.249779
ARHGAP26	142562353	142562569	217	*	3	1.17315e-18	-0.374742
ARHGAP26	142293538	142293846	309	*	2	1.22449e-06	-0.273841
ARHGAP27	43503131	43503144	14	*	2	1.9612e-06	-0.283959
ARHGAP27	43508250	43508428	179	*	3	5.62779e-15	-0.234808
ARHGAP32	129062277	129062328	52	*	2	3.86188e-10	-0.367279
ARHGAP32	128893851	128894750	900	*	4	4.025e-13	-0.313949
ARHGDIB	15104048	15104210	163	*	2	6.52566e-08	-0.285613
ARHGEF10	1806909	1807169	261	*	3	2.01144e-10	-0.272478
ARHGEF10L	17944660	17944807	148	*	2	1.791e-05	0.229621
ARHGEF33	39187533	39187543	11	*	3	4.92588e-16	0.282468
ARHGEF38	106553832	106553849	18	*	2	8.43156e-07	-0.309285
ARHGEF38	106473806	106474586	781	*	2	5.62405e-05	-0.278192
ARHGEF40	21555603	21555756	154	*	2	1.13794e-06	0.216564
ARHGEF7	111797985	111798151	167	*	2	1.0376e-06	-0.290867
ARID1B	157505968	157505996	29	*	2	7.177e-12	-0.388128
ARID1B	157161359	157161545	187	*	2	9.33443e-09	0.257578
ARID3A	932759	933707	949	*	4	1.19965e-19	0.281638
ARID3C	34623776	34624160	385	*	3	7.86959e-16	0.322449
ARL3	104434010	104434593	584	*	2	5.05967e-09	0.336281
ARMC2	109288488	109288592	105	*	2	8.64888e-07	-0.294088
ARMC9	232230050	232230331	282	*	3	5.34553e-10	-0.296066
ARNT2	80781610	80781862	253	*	3	2.2717e-18	0.343426
ARPP21	35720630	35720994	365	*	2	2.23503e-06	-0.294101
ARRB1	75060876	75061838	963	*	2	9.73828e-07	0.262277
ASAP1	131091946	131092004	59	*	2	2.60968e-06	0.219989
ASAP2	9533573	9533755	183	*	4	2.08225e-26	0.255517
ASAP2	9375570	9375605	36	*	2	2.98442e-07	0.278667
ASB15, RP11-390E23.3	123241154	123241812	659	*	5	3.22889e-12	-0.276029
ASB2	94443055	94443120	66	*	3	2.10681e-07	0.264074
ASB4	95157228	95158052	825	*	2	0.000124762	-0.210654
ASIC2	31994037	31994196	160	*	2	2.3555e-12	-0.338827
ASIC2	32484008	32484259	252	*	5	8.96411e-24	0.302562
ASPG	104552021	104552209	189	*	4	1.18608e-18	0.282725
ATF7IP2	10479507	10479562	56	*	2	3.26006e-07	-0.31658
ATG7	11592649	11592700	52	*	2	1.24816e-06	0.265331
ATN1	7044787	7044822	36	*	2	3.44878e-18	0.390798
ATP10A	26108946	26108948	3	*	2	2.90979e-05	0.25389
ATP11A	113365319	113365389	71	*	2	7.99932e-08	0.253479
ATP11A	113496682	113496719	38	*	2	3.6598e-09	0.259377
ATP13A4	193136912	193137114	203	*	2	2.98678e-08	-0.357875
ATP13A4-AS1, ATP13A4	193272561	193272655	95	*	3	4.08806e-09	-0.300971
ATP13A5	193096597	193096791	195	*	3	5.69029e-09	-0.300071
ATP1B1	169078316	169078711	396	*	2	5.43425e-10	-0.346485
ATP2B2	10399379	10399439	61	*	2	2.33737e-05	0.223569
ATP2C2	84439784	84439786	3	*	2	8.21343e-09	-0.322521
ATP4A	36048484	36049123	640	*	3	1.25991e-14	0.317593
ATP5G2	54070891	54071672	782	*	10	7.83382e-40	0.372394
ATP6V0D2, PSKH2	87081654	87082023	370	*	6	5.82634e-32	0.31838
ATP6V0E2, ATP6V0E2-AS1	149571696	149571732	37	*	2	2.27276e-06	-0.275928
ATP8A2	26545816	26545823	8	*	2	2.47619e-05	-0.306597
ATP8A2	26586651	26586713	63	*	2	1.58493e-08	0.294358
ATP8A2	26042598	26043472	875	*	4	2.03152e-15	0.328035
ATXN2	111926384	111926423	40	*	2	1.61822e-05	0.259721
ATXN7L1	105279790	105279882	93	*	2	2.78349e-07	-0.330786
ATXN7L1	105289886	105290218	333	*	3	1.67867e-12	-0.284079
ATXN8OS, KLHL1	70681804	70682324	521	*	7	2.25436e-22	0.326165
AUTS2	70185368	70185910	543	*	2	1.90187e-07	-0.310618
AUTS2	69245532	69245856	325	*	2	9.29367e-10	-0.30359
AUTS2	70193109	70194602	1494	*	4	6.26793e-12	-0.298072
AUTS2	70252953	70253534	582	*	2	1.11412e-06	-0.293966
AUTS2	70061508	70061616	109	*	2	1.76105e-05	-0.267665
AVIL	58210661	58211237	577	*	5	6.61596e-33	0.328886
AVPR1A	63543831	63544430	600	*	7	7.39911e-39	0.273218
B3GNT6	76749638	76749893	256	*	2	4.6297e-05	-0.225158
B4GALNT1	58025596	58026010	415	*	2	2.37222e-12	0.312506
BAALC, C8orf56	104153592	104153829	238	*	6	2.33288e-20	0.318118
BACE2	42622633	42622722	90	*	2	2.42277e-05	-0.24809
BACH2	90983735	90983935	201	*	2	1.37754e-08	-0.368839
BACH2	90996106	90996646	541	*	2	3.90586e-08	-0.29019
BACH2	90788825	90788857	33	*	2	3.88469e-07	-0.260271
BAI1	143625791	143625967	177	*	2	9.11376e-08	-0.235287
BAI3	69942241	69942250	10	*	2	7.70135e-05	-0.228896
BAIAP2	79010561	79012396	1836	*	7	6.27545e-27	-0.345301
BAIAP2L1	97978097	97978189	93	*	2	1.95014e-09	-0.296976
BANK1	102711702	102712397	696	*	6	5.42447e-20	0.272691
BANK1, RP11-498M5.2	102902845	102903077	233	*	2	1.41609e-13	-0.342436
BARHL2	91182288	91185749	3462	*	19	2.48422e-36	0.31797
BATF	75987498	75989203	1706	*	11	3.84498e-48	-0.32586
BBOX1	27061533	27062963	1431	*	4	3.3194e-14	-0.300963
BBS9	33196871	33197291	421	*	2	1.18886e-09	0.26589
BBX	107317754	107318514	761	*	5	1.81761e-15	0.304276
BCAN, RP11-284F21.7	156616554	156616804	251	*	2	6.27169e-05	0.259822
BCAR1	75286915	75287019	105	*	2	2.83264e-05	0.229854
BCAR3	94050273	94051106	834	*	4	4.1476e-07	-0.222958
BCAR3	94057512	94057529	18	*	2	0.000405683	-0.207522
BCAS1	52687007	52687394	388	*	6	9.67872e-15	-0.256955
BCAS3	59222476	59222682	207	*	3	5.2313e-14	0.31027
BCAS3	59329782	59329903	122	*	2	8.43971e-08	0.322598
BCAS3	59018422	59018561	140	*	2	6.27938e-07	0.338749
BCAS4	49441098	49441110	13	*	2	1.56485e-10	-0.376593
BCL11B	99710390	99710801	412	*	2	8.98401e-06	-0.254142
BCL11B	99701333	99701416	84	*	2	3.18629e-07	0.290725
BCL11B	99712966	99713430	465	*	2	6.10053e-07	0.303608
BCL2L14	12223661	12224457	797	*	7	5.52286e-29	-0.327579
BCL3	45260649	45261607	959	*	5	9.5323e-17	0.229208
BCL6B	6926194	6926414	221	*	4	3.16126e-15	0.266221
BDKRB1, RP11-404P21.3	96730482	96730545	64	*	2	1.22019e-07	-0.291403
BDNF, RP11-587D21.4	27742060	27744759	2700	*	11	3.81509e-33	0.291133
BEND4	42151244	42151282	39	*	2	1.83674e-05	-0.25184
BEND4	42154840	42154912	73	*	2	1.66951e-12	0.317285
BEST3	70093008	70093073	66	*	2	2.43995e-08	-0.336841
BFSP1	17537943	17538284	342	*	2	1.88919e-14	-0.357588
BFSP1	17519317	17519424	108	*	2	2.07739e-06	-0.281468
BHLHE23	61637360	61638588	1229	*	6	3.27133e-14	0.287551
BHMT, DMGDH	78407509	78408253	745	*	8	5.48335e-42	0.327865
BICD1	32292908	32292997	90	*	2	0.000118017	0.280239
BIN1	127844711	127845211	501	*	2	5.78449e-09	0.297502
BIN3	22503119	22503577	459	*	2	7.95274e-06	0.212276
BIN3	22500019	22501100	1082	*	3	5.62108e-10	0.25927
BLNK	98031125	98032439	1315	*	4	4.30334e-10	-0.25128
BMF	40398548	40399131	584	*	5	1.99158e-13	-0.276041
BMP2	6750617	6750989	373	*	3	1.27372e-07	0.25086
BMP7	55836224	55836676	453	*	3	1.85805e-08	0.272398
BMPER	34109544	34109546	3	*	2	3.80944e-05	-0.224836
BMPR1B	95972466	95972790	325	*	5	7.00972e-12	-0.311838
BOLL	198650880	198651590	711	*	10	3.49555e-23	0.285276
BPI, CTD-2308N23.2	36931287	36931523	237	*	4	1.06419e-15	0.288581
BPIFA1	31823761	31823897	137	*	2	7.85295e-05	-0.234046
BPIFA4P	31781151	31781393	243	*	5	7.02708e-23	-0.338644
BPIFB1	31870775	31871019	245	*	5	1.15185e-15	-0.276877
BRWD1-AS1	40693548	40693562	15	*	2	3.0579e-12	-0.37614
BSX	122852284	122852461	178	*	2	1.86344e-06	0.273168
BTBD11	107881476	107881563	88	*	2	4.93437e-08	-0.320364
BTBD17	72353473	72353536	64	*	2	6.02946e-08	0.318792
BTBD3, RP4-742J24.2	11898478	11899258	781	*	5	8.33834e-11	0.297593
BTLA	112218257	112219024	768	*	3	2.19477e-07	-0.269829
BTN1A1	26501812	26501981	170	*	3	4.12602e-10	0.322893
BTNL2	32373022	32373089	68	*	2	4.41735e-05	-0.267578
BVES-AS1	105585656	105585732	77	*	2	0.000421529	0.254206
BZRAP1-AS1, BZRAP1	56405948	56406959	1012	*	4	5.53046e-08	0.250361
C10orf11	77536561	77536872	312	*	2	3.44e-14	-0.358165
C10orf11	77794591	77794758	168	*	3	2.7464e-10	-0.347415
C10orf115	23492798	23492914	117	*	3	9.93708e-09	0.246974
C10orf12	98744464	98744566	103	*	2	8.34837e-08	0.263274
C10orf71	50530557	50530719	163	*	2	6.01848e-07	-0.298702
C10orf90	128193219	128193497	279	*	5	2.59444e-18	-0.281121
C10orf90	128246216	128246424	209	*	2	1.1078e-05	-0.259837
C11orf85	64739253	64739636	384	*	4	2.48701e-12	0.270696
C12orf42	103696209	103696381	173	*	2	3.44156e-10	0.365964
C12orf68	48578223	48578724	502	*	3	3.04299e-12	0.323987
C12orf74	93096622	93096844	223	*	2	1.0818e-05	-0.258374
C12orf79	92474176	92474554	379	*	2	8.21387e-08	-0.270341
C14orf23	29243504	29244278	775	*	4	2.34334e-10	0.290985
C14orf23, RP11-966I7.2	29254680	29254973	294	*	5	5.94767e-11	0.294353
C14orf37	58615960	58616337	378	*	2	2.13505e-08	-0.322878
C14orf39	60973462	60975472	2011	*	11	6.61206e-51	0.329687
C14orf39	60952097	60952945	849	*	8	8.17529e-35	0.393956
C15orf26	81426347	81426360	14	*	2	0.000254243	0.248257
C16orf45	15670193	15671578	1386	*	6	6.10375e-18	-0.353067
C16orf74	85741460	85741494	35	*	2	1.1351e-07	-0.301314
C16orf78	49406642	49407794	1153	*	3	6.3814e-07	-0.280069
C16orf82	27079285	27079918	634	*	4	1.0383e-20	-0.384499
C17orf104	42745518	42745548	31	*	2	9.29571e-05	-0.223767
C17orf64, USP32	58498977	58499300	324	*	4	2.04852e-10	0.321066
C17orf77, CD300LD	72580458	72581081	624	*	5	1.11141e-15	-0.304803
C18orf42	5196397	5197559	1163	*	5	3.11755e-14	0.275746
C1orf106	200863945	200864139	195	*	2	3.92045e-05	-0.237676
C1orf116	207205525	207207668	2144	*	5	4.07069e-17	-0.323932
C1orf141	67600428	67600835	408	*	6	1.2426e-33	0.344522
C1orf158	12820223	12820994	772	*	2	0.000100027	-0.242595
C1orf168	57284447	57285278	832	*	4	2.34333e-16	-0.289548
C1orf180	85100313	85100853	541	*	2	3.04718e-09	-0.28315
C1orf21	184559502	184559762	261	*	2	8.79534e-15	-0.448333
C1orf210	43750693	43751504	812	*	6	3.62074e-21	-0.282957
C1orf50	43250900	43251253	354	*	3	3.12408e-10	0.279845
C1orf54	150244765	150245988	1224	*	4	5.09618e-12	0.292436
C1orf94	34641630	34642745	1116	*	6	6.09507e-28	0.220253
C1QL1	43037114	43037427	314	*	3	3.52191e-07	0.295142
C1QTNF1, C1QTNF1-AS1	77018772	77018937	166	*	3	5.71023e-12	0.253096
C1QTNF5, MFRP, MFRP	119217288	119217331	44	*	2	7.56093e-07	-0.230169
C1QTNF5, MFRP, MFRP	119211615	119211731	117	*	4	2.02542e-14	0.294327
C1QTNF6	37579522	37579635	114	*	2	4.13666e-07	-0.238055
C1R, C1RL	7244104	7244465	362	*	2	1.86782e-06	0.225899
C1S	7167751	7168545	795	*	4	9.1972e-07	0.228871
C20orf166	61165072	61166085	1014	*	3	7.26099e-10	-0.290094
C20orf166	61150489	61150706	218	*	2	7.26745e-08	-0.251119
C20orf194	3293744	3294468	725	*	2	3.58992e-05	-0.238553
C21orf58	47738205	47738291	87	*	3	3.89652e-09	-0.271505
C22orf34	49809356	49810275	920	*	2	2.37796e-05	-0.297412
C22orf34, RP1-29C18.8	50006785	50007725	941	*	3	4.12426e-08	-0.263067
C2CD4D	151810485	151811620	1136	*	9	9.40515e-42	0.357128
C2orf40	106681937	106682003	67	*	4	7.64613e-13	0.291579
C2orf76	120107745	120107906	162	*	2	4.93543e-08	-0.28588
C2orf81	74642087	74642838	752	*	3	1.36425e-11	0.311567
C3orf27	128292699	128292922	224	*	2	0.000103244	0.245324
C4BPA	207277450	207278324	875	*	4	2.60389e-15	-0.328833
C4BPB	207262190	207262320	131	*	2	1.33197e-09	-0.350929
C5orf66	134569972	134570560	589	*	2	1.20862e-05	-0.297336
C5orf66	134420910	134421235	326	*	2	5.72994e-07	-0.244764
C5orf66	134661102	134661503	402	*	2	9.15912e-08	-0.229453
C5orf66	134386159	134386369	211	*	2	4.66962e-05	0.252224
C5orf66	134375885	134376772	888	*	7	4.7389e-30	0.348825
C5orf66, CTC-276P9.1	134374439	134374868	430	*	3	9.7483e-13	0.269878
C6orf106	34626797	34626941	145	*	2	1.65354e-09	-0.3475
C6orf132	42085302	42085830	529	*	2	2.18142e-06	-0.319961
C6orf132	42072147	42072683	537	*	2	8.32595e-09	0.303857
C6orf25, LY6G6C	31688080	31688229	150	*	2	3.08471e-07	-0.285496
C6orf58, SOGA3, SOGA3	127840044	127840704	661	*	8	1.69677e-28	0.274296
C7orf50	1135879	1136023	145	*	2	4.56483e-05	-0.264322
C7orf50	1099788	1100172	385	*	2	3.24764e-06	0.249849
C7orf50	1163456	1163642	187	*	3	9.94611e-08	0.259069
C8orf34	69644203	69644305	103	*	2	4.16115e-05	-0.297997
C8orf88	91997001	91997985	985	*	7	2.87257e-33	0.34474
C9orf129	96108319	96108881	563	*	6	2.67405e-19	0.336507
C9orf135, C9orf135-AS1	72435533	72435964	432	*	3	3.75652e-08	0.260151
C9orf152	112970404	112970933	530	*	5	4.57905e-23	-0.328198
C9orf3	97545709	97545827	119	*	2	2.2091e-05	-0.267895
C9orf3	97675415	97675930	516	*	2	5.11504e-07	-0.254417
C9orf91	117381841	117381858	18	*	2	5.51803e-05	-0.276437
C9orf92	16262653	16263151	499	*	2	2.16249e-10	-0.358729
CA1	86262948	86264242	1295	*	3	1.75768e-09	-0.302352
CA10	50235475	50235478	4	*	2	7.21852e-06	0.268478
CA3	86350278	86351195	918	*	12	2.84254e-90	0.393516
CA9, ARHGEF39	35675469	35676365	897	*	7	2.19484e-17	0.276625
CAB39L	49976140	49976545	406	*	3	5.94258e-08	-0.232729
CABLES1	20735672	20735934	263	*	2	4.45186e-05	-0.227569
CACNA1A	13613091	13614882	1792	*	4	1.09189e-08	-0.287545
CACNA1A	13363864	13364077	214	*	3	8.17938e-09	-0.26737
CACNA1A	13616871	13617091	221	*	2	1.18543e-06	0.296583
CACNA1A	13318873	13319523	651	*	3	7.9232e-10	0.304899
CACNA1B, RP11-188C12.3	140771990	140772545	556	*	2	1.39766e-09	0.302631
CACNA1C	2734150	2734591	442	*	4	1.65861e-13	-0.300296
CACNA1C	2612326	2612334	9	*	2	1.91696e-07	-0.281452
CACNA1C	2613496	2613778	283	*	2	7.71192e-08	-0.251273
CACNA1D	53705820	53705915	96	*	2	6.76739e-10	-0.334186
CACNA1E	181740089	181740452	364	*	2	5.06142e-06	-0.303435
CACNA1E	181452673	181452707	35	*	2	1.2237e-07	0.304
CACNA1I	40081520	40082173	654	*	3	2.56636e-08	0.281276
CACNA1I	40019082	40019116	35	*	2	3.31391e-05	0.290225
CACNA2D4	1929331	1929348	18	*	2	5.78858e-05	0.231246
CACNG3	24297882	24297992	111	*	2	1.81168e-12	-0.404201
CACNG3	24372426	24373675	1250	*	4	2.6424e-10	-0.265958
CACNG3	24269504	24269804	301	*	2	4.14426e-06	-0.245608
CACNG5	64873337	64873351	15	*	2	0.000150767	-0.247148
CACNG7	54445377	54445888	512	*	3	2.34195e-14	0.350052
CACNG8	54465557	54466538	982	*	4	1.27557e-08	0.243956
CACNG8	54481467	54481859	393	*	3	3.11646e-17	0.324013
CADM2	85010606	85010677	72	*	2	6.07227e-08	0.30066
CADM3	159160407	159161344	938	*	2	2.32109e-09	-0.347978
CADM3, DARC, CTA-134P22.2	159172250	159173216	967	*	4	1.66984e-11	-0.28914
CADPS	62673394	62673826	433	*	2	4.36692e-07	-0.276386
CADPS	62860710	62861796	1087	*	9	7.0222e-34	0.316453
CALB1	91094472	91095265	794	*	2	5.39162e-09	0.292328
CALCB	14994222	14994755	534	*	6	2.73432e-14	0.234259
CALCB	14926386	14927549	1164	*	7	3.92941e-36	0.304717
CALN1	71868494	71869570	1077	*	3	1.43681e-13	-0.361544
CALN1	71877946	71878515	570	*	2	3.53551e-07	-0.262137
CALN1	71799177	71799982	806	*	2	5.05228e-06	-0.24695
CALN1	71380015	71380104	90	*	2	2.21668e-05	-0.239848
CALN1	71800987	71803564	2578	*	7	3.87528e-19	0.228498
CAMK1D	12648032	12648526	495	*	2	1.42551e-07	-0.293391
CAMK2B	44297585	44297678	94	*	2	9.0659e-06	0.237987
CAMTA1	7123315	7123346	32	*	2	3.19543e-06	-0.297879
CAPN13	31030279	31030732	454	*	2	2.24204e-06	-0.270805
CARD11	3083333	3083338	6	*	2	1.41304e-12	0.31855
CARD14	78143724	78143797	74	*	2	1.52628e-09	-0.320918
CARS	3022005	3022200	196	*	2	6.98054e-07	-0.270192
CARTPT	71014540	71015403	864	*	11	8.62961e-37	0.285286
CASC15, CASC14	22147383	22147559	177	*	4	8.86733e-19	0.329239
CASC16	52655083	52655784	702	*	4	9.72888e-15	-0.325202
CASC20	6470130	6470610	481	*	2	2.11468e-08	-0.365863
CASP14	15160160	15160318	159	*	5	4.50519e-16	-0.311823
CASQ2	116256618	116257033	416	*	2	7.27727e-12	-0.306234
CASR	121903280	121903644	365	*	3	2.53968e-17	0.299539
CASS4	54986888	54987330	443	*	7	2.01496e-27	0.31103
CASZ1	10839450	10839574	125	*	3	2.52956e-13	-0.306543
CAV2	116140342	116140593	252	*	2	4.98185e-08	0.291871
CBLN1	49311782	49313307	1526	*	5	1.9358e-10	0.271815
CBLN4	54578898	54581398	2501	*	10	8.43413e-30	0.222082
CBX4	77810090	77810912	823	*	4	4.82738e-15	-0.294724
CCBE1	57125932	57126300	369	*	2	1.85718e-06	-0.259634
CCDC105, SLC1A6	15122135	15122224	90	*	2	7.35895e-11	0.274565
CCDC109B	110510374	110510998	625	*	2	3.30587e-13	-0.382069
CCDC129	31592938	31594014	1077	*	3	6.23454e-06	-0.270818
CCDC140	223166909	223169965	3057	*	13	3.237e-18	0.26937
CCDC140	223164854	223164869	16	*	3	1.67223e-07	0.289217
CCDC140, PAX3	223161771	223163809	2039	*	17	1.9276e-43	0.30413
CCDC147	106158446	106158474	29	*	2	2.8178e-07	-0.273369
CCDC149	24975717	24975754	38	*	2	4.87014e-07	-0.259931
CCDC162P	109625445	109625451	7	*	2	0.000118091	-0.245146
CCDC178	31020754	31021065	312	*	4	1.39352e-10	0.248579
CCDC181	169396706	169396909	204	*	7	2.16865e-45	0.411575
CCDC181, RP1-206D15.3	169429525	169429972	448	*	6	1.87031e-29	0.339684
CCDC19, hsa-mir-4259	159869223	159870915	1693	*	4	1.97691e-16	-0.361724
CCDC28B	32667176	32667225	50	*	3	1.65435e-13	0.297469
CCDC33	74610294	74610683	390	*	3	5.20967e-17	0.309093
CCDC36	49236800	49237327	528	*	6	3.02897e-19	0.266611
CCDC37, RP11-71E19.5	126113640	126113918	279	*	8	1.84731e-28	0.266976
CCDC64B	3079423	3079894	472	*	3	6.93307e-15	0.312315
CCDC8	46916145	46917061	917	*	10	7.14586e-68	0.383451
CCDC80	112368008	112368398	391	*	2	8.88489e-07	-0.238123
CCDC81	86085559	86086101	543	*	7	4.13647e-26	0.294158
CCDC85C	100032685	100032712	28	*	2	5.00907e-08	-0.32877
CCDC85C	100045157	100046494	1338	*	3	2.09105e-11	-0.302837
CCDC85C	100027909	100028196	288	*	2	6.21507e-08	-0.27286
CCDC85C	100040422	100040709	288	*	2	8.36291e-08	-0.258978
CCDC88B	64108550	64108902	353	*	2	4.71954e-05	0.208913
CCDC88C	91770052	91770229	178	*	2	1.53242e-09	0.219502
CCK	42306493	42307193	701	*	4	7.42516e-11	0.233519
CCM2L	30605916	30606095	180	*	2	3.09576e-11	-0.215761
CCND1, ORAOV1	69468337	69469349	1013	*	9	3.15691e-23	-0.28972
CCND2-AS1, CCND2-AS2	4381435	4381448	14	*	2	8.36578e-05	0.267266
CCNY	35630030	35630062	33	*	2	1.44017e-07	0.257277
CCNY	35853514	35853954	441	*	2	3.59985e-14	0.339702
CD1B	158300733	158301038	306	*	3	1.67031e-11	-0.362763
CD1D	158149795	158149974	180	*	2	5.49766e-05	-0.299982
CD1E	158323802	158325254	1453	*	3	1.06578e-08	-0.330115
CD300A	72462559	72462984	426	*	2	0.000418591	0.220791
CD34	208081541	208081706	166	*	2	2.22328e-14	0.309638
CD34	208083913	208085889	1977	*	8	5.34541e-19	0.319272
CD36	80142364	80142634	271	*	2	7.298e-07	-0.265784
CD36	80267619	80267943	325	*	2	8.55337e-08	0.265622
CD38	15780238	15780306	69	*	2	2.63309e-06	0.332389
CD40	44746392	44747351	960	*	8	2.51019e-33	0.37118
CD5L	157811650	157811905	256	*	2	1.72379e-06	-0.30044
CD6	60753886	60754328	443	*	3	6.17622e-09	-0.288685
CD63	56120877	56120970	94	*	2	1.44878e-05	0.286552
CD81	2403667	2404891	1225	*	3	3.77085e-09	0.225344
CD82	44629675	44630602	928	*	3	1.88655e-09	-0.303601
CD8A	87016129	87016720	592	*	3	4.13176e-08	0.264738
CD9	6344668	6344707	40	*	2	2.59228e-12	-0.38926
CD9	6310676	6310744	69	*	2	0.000109427	-0.221746
CDC42BPG	64610635	64611087	453	*	2	6.19293e-10	-0.281539
CDC42EP3	37875651	37875836	186	*	2	3.24991e-11	0.338546
CDCP1	45179792	45179804	13	*	2	9.90087e-08	-0.291248
CDH13	82970410	82970452	43	*	2	2.15006e-11	-0.371967
CDH13	82874743	82875481	739	*	3	5.48473e-13	-0.369306
CDH13	82958126	82959366	1241	*	4	1.80022e-16	-0.367729
CDH13	82805427	82806553	1127	*	3	9.76829e-13	-0.36421
CDH13	83171155	83171992	838	*	3	6.95061e-08	-0.26105
CDH13, RP11-298D21.1	83762345	83762355	11	*	2	1.67495e-07	-0.335271
CDH18	20108891	20109508	618	*	2	4.32632e-08	-0.329633
CDH20	59000800	59001158	359	*	4	2.59712e-12	0.268354
CDH23	73554314	73555025	712	*	2	4.83888e-09	-0.335024
CDH23	73272300	73273015	716	*	2	4.20391e-11	-0.312601
CDH23	73553196	73553201	6	*	2	3.3415e-07	-0.266372
CDH3	68676451	68676806	356	*	6	6.39925e-17	0.307434
CDH4	60214780	60214785	6	*	2	6.20614e-13	-0.430485
CDH4	59968939	59969413	475	*	2	4.19851e-12	-0.427604
CDH4	59835988	59836416	429	*	2	1.52552e-11	-0.41178
CDH4	60254244	60254704	461	*	2	1.01231e-11	-0.410959
CDH4	60033929	60034859	931	*	2	1.95569e-09	-0.39002
CDH4	60119508	60120472	965	*	3	7.01933e-15	-0.387005
CDH4	60073683	60074520	838	*	7	4.98043e-29	-0.385096
CDH4	60397766	60397915	150	*	2	1.74377e-10	-0.372877
CDH4	60470166	60470267	102	*	2	1.02884e-13	-0.370815
CDH4	60076649	60077726	1078	*	4	1.02922e-13	-0.369468
CDH4	60083755	60084367	613	*	2	3.33612e-10	-0.368043
CDH4	59865705	59866704	1000	*	3	2.45583e-13	-0.367938
CDH4	60132706	60133701	996	*	2	6.29771e-08	-0.366887
CDH4	60337213	60338132	920	*	3	3.69493e-09	-0.36403
CDH4	60130728	60131439	712	*	2	2.23296e-08	-0.364013
CDH4	60303394	60303881	488	*	2	1.57418e-08	-0.350813
CDH4	60092798	60092917	120	*	2	2.21035e-08	-0.348447
CDH4	60242113	60242590	478	*	2	6.53075e-09	-0.346981
CDH4	60178031	60178112	82	*	2	1.97858e-06	-0.336325
CDH4	60348277	60349210	934	*	2	3.83642e-07	-0.331623
CDH4	60144246	60146489	2244	*	5	3.08792e-10	-0.331159
CDH4	60183319	60184805	1487	*	3	4.06978e-11	-0.328459
CDH4	59853894	59854284	391	*	2	5.95101e-07	-0.320176
CDH4	60477187	60478214	1028	*	3	8.93197e-11	-0.312785
CDH4	59898468	59898955	488	*	2	3.76623e-07	-0.309857
CDH4	60388715	60388903	189	*	2	4.29064e-07	-0.308336
CDH4	60288473	60288863	391	*	3	3.83654e-09	-0.308205
CDH4	60331453	60332183	731	*	2	1.23433e-08	-0.306073
CDH4	60472065	60473786	1722	*	4	1.86104e-09	-0.303943
CDH4	60107888	60108457	570	*	2	1.32692e-06	-0.295987
CDH4	60198108	60198369	262	*	2	1.83345e-06	-0.289146
CDH4	60308212	60308446	235	*	2	1.96648e-06	-0.281537
CDH4	59855700	59856571	872	*	2	4.47298e-05	-0.280751
CDH4	59878174	59878179	6	*	2	3.56364e-06	-0.275508
CDH4	60491905	60493065	1161	*	3	2.41103e-05	-0.259492
CDH4	60295330	60295700	371	*	2	0.000288443	-0.255888
CDH4	60201368	60201880	513	*	2	1.16148e-05	-0.248689
CDH4	60372565	60373402	838	*	2	0.000107522	-0.247339
CDH4	60456296	60457149	854	*	2	0.000421453	-0.239693
CDH4	59827195	59827921	727	*	3	2.78694e-07	0.291264
CDHR3	105662697	105662884	188	*	2	8.72361e-06	-0.235461
CDK2AP1	123752628	123753186	559	*	3	4.67241e-06	0.21779
CDK5R2	219826870	219827194	325	*	2	4.22634e-05	0.256491
CDKL2	76555772	76556042	271	*	7	6.22012e-24	0.327883
CDKN1C	2904663	2904951	289	*	2	6.86006e-09	0.24681
CDO1	115152326	115152785	460	*	10	5.55471e-45	0.344772
CDS2	5152173	5152545	373	*	2	2.42461e-11	0.2443
CDX2	28543515	28543531	17	*	4	4.33368e-14	0.252129
CDX2	28541142	28541477	336	*	3	4.06834e-14	0.270396
CDX2	28544592	28545532	941	*	8	8.13102e-32	0.283616
CDYL2	80648264	80648960	697	*	2	3.88869e-10	-0.384398
CELF2	11242002	11242921	920	*	2	8.7644e-13	-0.417217
CELF2	11277347	11277563	217	*	2	2.02676e-10	-0.366473
CELF2	11251111	11251269	159	*	2	2.11883e-10	-0.362778
CELF2	11214618	11214795	178	*	2	4.1473e-08	-0.3566
CELF2	11046269	11047586	1318	*	5	1.09056e-21	-0.331798
CELF2	11053166	11054243	1078	*	3	5.14036e-11	-0.331095
CELF2	11298304	11299076	773	*	3	6.62143e-10	-0.32454
CELF2	11312015	11312154	140	*	2	1.59206e-09	-0.31968
CELF2	11268758	11269749	992	*	2	1.67403e-07	-0.309969
CELF2	11317823	11317872	50	*	2	8.60354e-09	-0.306033
CELF2	11361850	11362901	1052	*	7	4.17272e-26	-0.287842
CELF2	11303607	11304558	952	*	2	1.43525e-05	-0.286839
CELF2	11187389	11187764	376	*	2	2.3604e-08	-0.280424
CELF2	11344086	11344307	222	*	3	9.43324e-12	-0.27785
CELF2	11219929	11220613	685	*	3	4.56175e-09	-0.273219
CELF2	11204958	11206221	1264	*	3	3.54381e-11	-0.271901
CELF2	11256665	11257322	658	*	2	2.1599e-07	-0.265009
CELF2	11191891	11192344	454	*	2	1.07055e-05	-0.260024
CELF2, CELF2-AS2	11133829	11133858	30	*	2	1.21212e-14	-0.404598
CELF2, CELF2-AS2	11140126	11140327	202	*	3	2.39162e-17	-0.386527
CELF2, CELF2-AS2	11116789	11117464	676	*	2	1.24519e-07	-0.314509
CELF2, CELF2-AS2	11137685	11137788	104	*	2	8.43665e-06	-0.301316
CELSR1	46770870	46771084	215	*	2	2.38453e-08	-0.321903
CELSR3	48694018	48694246	229	*	2	3.53699e-07	0.264519
CENPBD1P1	59092612	59092692	81	*	2	6.40942e-15	0.377871
CEP112	63822421	63822838	418	*	2	1.37488e-13	-0.331164
CEP112	63852124	63853100	977	*	2	2.50328e-08	-0.329484
CEP68	65290186	65290738	553	*	2	6.99537e-10	0.24249
CEP68, RAB1A	65297637	65297852	216	*	2	8.86843e-07	0.24421
CFTR	117119195	117120064	870	*	9	4.33342e-68	0.407885
CGN	151485723	151486549	827	*	3	1.80192e-18	-0.400732
CGNL1	57798460	57798488	29	*	2	2.82314e-07	-0.317996
CGNL1	57789410	57789495	86	*	2	2.10681e-07	-0.290435
CHAT	50816917	50817651	735	*	5	3.2269e-22	0.270181
CHAT, C10orf53	50887472	50887731	260	*	7	5.07096e-42	0.268517
CHAT, SLC18A3	50819928	50821597	1670	*	5	8.20106e-20	0.290455
CHAT, SLC18A3	50818652	50818911	260	*	3	8.85649e-16	0.299524
CHD5	6218084	6218116	33	*	2	7.00733e-10	-0.297928
CHFR	133481390	133481520	131	*	3	1.96435e-20	0.352651
CHGB	5895259	5895298	40	*	2	1.94052e-06	-0.302751
CHL1	324907	325498	592	*	2	1.1337e-05	-0.263555
CHN1	175700729	175701436	708	*	2	9.66848e-05	-0.24378
CHRM1	62688748	62690043	1296	*	5	4.31859e-08	-0.24072
CHRM2, hsa-mir-490	136586950	136587884	935	*	3	2.72251e-10	-0.309646
CHRNA3	78912387	78912712	326	*	2	3.52792e-06	0.281688
CHRNA6	42623718	42623892	175	*	4	6.70986e-15	-0.276414
CHRNA7	32403459	32404239	781	*	2	5.30067e-06	-0.311259
CHRNB1	7350001	7350244	244	*	2	9.10911e-07	0.256475
CHRND	233390771	233390859	89	*	3	6.60207e-08	0.258462
CHST11	104982610	104982643	34	*	2	6.51392e-06	-0.245297
CHST3	73746656	73746786	131	*	2	1.8622e-05	0.274498
CHST4, ZNF19	71571613	71572050	438	*	2	3.6686e-05	-0.243577
CHSY1	101741557	101741613	57	*	2	1.27474e-06	0.263584
CHTF18	846077	846463	387	*	2	5.42437e-09	-0.306607
CIDEA	12254469	12254976	508	*	6	1.00589e-17	0.284993
CISH	50645106	50645426	321	*	3	2.47847e-08	-0.256292
CKAP4	106642557	106642937	381	*	2	1.10364e-08	0.257168
CKLF-CMTM1, CMTM1	66612774	66613096	323	*	4	2.35498e-13	0.256876
CLASP2	33701209	33701580	372	*	3	2.05039e-08	0.26797
CLCN1	143017634	143017866	233	*	2	3.33103e-10	-0.284497
CLDN10	96204669	96205295	627	*	7	1.91028e-24	0.349139
CLDN11	170137683	170138205	523	*	3	6.49594e-09	0.24229
CLDN15, FIS1	100880751	100883125	2375	*	14	1.29453e-51	0.274189
CLDN4	73244073	73246062	1990	*	8	1.68592e-31	-0.291915
CLDN4	73241729	73242001	273	*	3	7.68673e-11	-0.271926
CLDN6	3068315	3068382	68	*	3	3.45548e-09	0.25338
CLDN8	31588123	31588795	673	*	5	5.14865e-25	-0.381868
CLEC11A	51226536	51227402	867	*	3	9.00196e-09	0.287569
CLEC14A	38724255	38725710	1456	*	11	2.82255e-47	0.320368
CLEC2L	139208852	139208979	128	*	3	4.97349e-08	0.237165
CLEC4E	8686707	8687513	807	*	2	5.03898e-07	-0.293445
CLIC1	31706344	31707019	676	*	2	1.86657e-06	-0.230013
CLIP4	29337984	29338121	138	*	7	9.43486e-19	0.30375
CLMN	95693828	95693981	154	*	3	1.22354e-09	-0.286236
CLN8	1708438	1708447	10	*	2	8.52358e-11	-0.375288
CLNK	10658271	10658792	522	*	4	6.44859e-19	-0.323837
CLNK	10519217	10519220	4	*	2	7.3492e-09	-0.305172
CLSTN3	7308353	7308495	143	*	2	1.0192e-05	-0.275695
CLTA	36277133	36277154	22	*	2	3.34557e-05	0.272063
CLTB	175834777	175835085	309	*	2	7.13793e-11	0.233536
CLU	27468684	27468834	151	*	2	8.80419e-05	0.247226
CLVS1, RP11-787D18.1	62212734	62213720	987	*	2	2.53859e-09	-0.370545
CLVS2	123316988	123317657	670	*	5	1.49807e-11	0.273061
CLYBL	100523121	100523987	867	*	2	1.0023e-07	-0.349777
CLYBL	100310162	100310405	244	*	3	1.58162e-06	0.253426
CLYBL	100548078	100548513	436	*	3	9.57945e-09	0.270613
CMIP	81507328	81507391	64	*	2	2.53211e-08	0.272478
CMKLR1	108687373	108688108	736	*	2	3.88741e-10	-0.364974
CMSS1, FILIP1L	99822766	99823186	421	*	2	3.55625e-12	-0.356349
CMSS1, FILIP1L	99792561	99792993	433	*	2	5.16928e-06	0.239677
CMTM7	32470351	32470449	99	*	2	2.45165e-06	-0.24627
CMTR1	37441235	37441431	197	*	2	1.62805e-07	-0.289995
CNDP1	72209307	72209711	405	*	2	5.35377e-10	-0.2972
CNGA3, AC092675.4, AC092675.3	98962974	98964436	1463	*	4	2.43638e-18	0.319426
CNGB1	57937614	57937637	24	*	2	6.37301e-06	-0.245327
CNIH3	224805287	224805852	566	*	3	3.43079e-09	0.28227
CNKSR1	26503858	26504548	691	*	3	1.66826e-08	-0.271939
CNKSR3	154779103	154779990	888	*	2	3.12606e-08	-0.292662
CNN1	11649571	11649625	55	*	2	3.71666e-06	0.236755
CNNM3, ANKRD23	97498742	97498902	161	*	2	1.48836e-07	-0.279848
CNPY1	155302342	155302908	567	*	4	6.45504e-13	0.274424
CNR2	24284506	24284794	289	*	2	2.88765e-07	-0.283289
CNRIP1	68545960	68545995	36	*	2	1.31412e-10	0.300771
CNST	246743272	246743403	132	*	2	6.26387e-09	0.327343
CNTNAP5, AC079154.1	124782117	124783243	1127	*	6	5.1146e-28	0.310732
COASY	40715222	40715244	23	*	3	3.51202e-06	-0.211718
COG2	230818260	230818918	659	*	2	9.67409e-08	-0.319232
COL11A1	103573700	103574597	898	*	9	1.27604e-49	0.338125
COL11A2	33133329	33133370	42	*	2	6.84033e-09	-0.27413
COL11A2	33141279	33141305	27	*	3	1.27243e-07	-0.244797
COL16A1	32169701	32169706	6	*	2	5.03742e-06	0.305918
COL18A1	46867867	46868092	226	*	2	7.08851e-10	-0.334354
COL1A1	48278927	48278952	26	*	2	0.000269922	0.25038
COL23A1	177697400	177697477	78	*	2	1.96758e-07	-0.269354
COL4A2	110995625	110996360	736	*	3	7.26265e-12	-0.303477
COL5A2	190042991	190044983	1993	*	6	2.03606e-09	0.26037
COL6A6	130299763	130300740	978	*	2	6.6515e-06	-0.310409
COL9A1	70991156	70991205	50	*	2	2.86642e-07	-0.269666
COL9A1	70992907	70992911	5	*	2	9.43998e-08	0.260067
COL9A2	40771135	40772128	994	*	2	1.90159e-09	-0.337244
COLCA1	111169457	111169473	17	*	2	0.000139061	0.2514
COLEC11	3675626	3675998	373	*	2	0.000148848	-0.208601
COLEC12	456806	457306	501	*	3	5.36172e-08	0.331431
COLQ	15519117	15519172	56	*	2	5.41961e-09	-0.264507
COMT	19950026	19951181	1156	*	3	6.57638e-08	-0.238464
CORO2A	100935192	100935245	54	*	2	1.85599e-12	-0.378301
CORO2B	68933322	68933603	282	*	2	1.25839e-07	0.23459
CORO2B	68900624	68900864	241	*	2	2.37456e-15	0.344788
COX10	14109378	14109671	294	*	2	2.07507e-16	-0.392734
COX7A1	36642720	36643932	1213	*	6	8.7218e-22	0.346438
CPAMD8	17008650	17008851	202	*	2	0.000170733	0.29044
CPEB4	173318755	173319028	274	*	2	2.84287e-05	-0.27375
CPLX1	818664	819151	488	*	2	5.26117e-08	0.275358
CPLX1	779480	779880	401	*	4	3.66346e-13	0.300728
CPLX2	175299798	175300141	344	*	2	1.15151e-08	0.26831
CPNE4	131644555	131645295	741	*	2	1.38626e-06	-0.339792
CPNE4	131755140	131755329	190	*	3	4.85378e-09	-0.306806
CPNE4	131758807	131758853	47	*	3	9.59817e-10	-0.282417
CPNE8	39299326	39299726	401	*	4	8.18911e-11	0.277215
CPQ	97873728	97873804	77	*	2	0.000145124	-0.295014
CPSF4L	71258146	71259281	1136	*	7	4.12187e-21	-0.292221
CPT1B, CHKB-CPT1B	51016638	51016646	9	*	2	7.18459e-07	0.224556
CPT1C	50194662	50194860	199	*	3	1.09221e-12	0.344365
CPVL	29152616	29153560	945	*	2	3.16486e-07	-0.259129
CPXM1	2780680	2781489	810	*	11	8.90406e-54	0.355284
CPXM2	125651085	125651391	307	*	3	4.58184e-07	0.22705
CR1L	207842726	207843084	359	*	2	1.50959e-06	0.26626
CRADD	94131844	94132881	1038	*	3	3.95261e-17	0.304818
CRCT1	152485511	152487856	2346	*	6	2.13473e-17	-0.212607
CREB3L1	46317859	46318527	669	*	2	1.27209e-06	0.288307
CREB3L2	137647868	137648167	300	*	2	3.48536e-09	-0.342619
CRH	67090250	67090581	332	*	2	1.81761e-08	0.295573
CRHBP	76248923	76249502	580	*	3	3.50366e-09	0.244166
CRHR2	30721478	30722643	1166	*	5	2.78559e-14	0.291333
CRIP2	105939027	105939672	646	*	3	2.30432e-07	-0.235308
CRISPLD2	84861727	84861753	27	*	3	1.93314e-10	-0.308374
CRMP1	5891833	5893789	1957	*	7	2.29582e-23	0.291649
CRNDE	54958159	54959132	974	*	2	9.50675e-07	-0.283467
CRTAC1	99771848	99772103	256	*	3	1.65063e-06	-0.224605
CRTAM	122732448	122732745	298	*	2	8.64641e-09	-0.320873
CRTC1	18807843	18807941	99	*	2	1.74323e-07	-0.232439
CRYBG3	97542158	97542295	138	*	2	3.02406e-06	0.251149
CRYM	21294947	21295413	467	*	2	7.53275e-09	0.345724
CSF1R	149461325	149461424	100	*	2	2.17696e-06	0.278178
CSGALNACT1	19535747	19535888	142	*	2	4.78415e-05	-0.244367
CSK	75081356	75081871	516	*	3	2.63588e-11	-0.282193
CSMD1	2877217	2877743	527	*	2	1.10185e-07	-0.324371
CSMD1	3047536	3047756	221	*	2	1.01599e-11	-0.312949
CSMD1	3556598	3557280	683	*	2	6.53271e-08	-0.305098
CSMD1	3855415	3855502	88	*	2	2.97033e-07	-0.287875
CSMD1	3245076	3245147	72	*	2	3.13216e-08	-0.287432
CSMD1	3565626	3566118	493	*	2	3.40576e-06	-0.28485
CSMD1	4183642	4183726	85	*	2	5.00176e-07	-0.279
CSMD1	4583355	4583386	32	*	2	3.88488e-06	-0.242415
CSMD1	4849522	4849827	306	*	2	4.4208e-10	0.340586
CSMD1, RP11-279L11.1	3232664	3233041	378	*	2	4.80834e-11	-0.308291
CSMD2	34101076	34101098	23	*	2	2.3611e-07	-0.27206
CSMD3	114390379	114390877	499	*	4	2.63901e-13	-0.349825
CTA-212D2.2, HBS1L	135376695	135376777	83	*	2	3.29494e-07	-0.32427
CTA-398F10.2	8318774	8319555	782	*	4	3.79536e-19	-0.348238
CTA-481E9.4, CTA-481E9.3	18140482	18141613	1132	*	3	2.01253e-09	-0.341956
CTB-107G13.1, SLC26A5	103085736	103086074	339	*	3	8.25451e-09	0.288767
CTB-113P19.1, SPARC	151066460	151066730	271	*	5	1.12252e-09	0.261613
CTB-114C7.3	169760805	169761251	447	*	2	7.99378e-05	-0.252502
CTB-11I22.1	158637217	158637502	286	*	4	3.27697e-17	-0.35053
CTB-147C22.9	51512895	51513611	717	*	2	8.59743e-05	-0.25737
CTB-161K23.1, LRRD1	91808793	91809117	325	*	6	2.11717e-17	0.294005
CTB-175E5.7, UBTF	42287715	42287971	257	*	2	7.38484e-09	0.331754
CTB-186H2.3, CCL14, CCL15-CCL14	34313637	34313744	108	*	2	2.83554e-06	0.264989
CTB-43E15.3	173146735	173147506	772	*	4	1.69474e-16	-0.335425
CTB-55O6.12	14260587	14260651	65	*	3	2.46564e-09	0.359723
CTBP2	126705323	126705555	233	*	2	1.35398e-11	0.359801
CTC-203F4.2, H2AFY	134735362	134735914	553	*	7	5.5346e-14	0.294899
CTC-235G5.3	75377860	75377968	109	*	2	1.95345e-05	0.240515
CTC-281M20.1	174412095	174412496	402	*	2	1.43427e-09	-0.33635
CTC-297N7.11	10454021	10454597	577	*	2	3.50265e-06	-0.271716
CTC-359M8.1	145722132	145722909	778	*	7	5.77108e-28	0.277729
CTC-359M8.1	145725385	145725913	529	*	2	1.70299e-07	0.348459
CTC-360P9.5	32416124	32416140	17	*	2	5.5369e-07	-0.360282
CTC-419K13.1	73795523	73796413	891	*	3	3.38657e-06	-0.235611
CTC-435M10.3, TMEM91	41880968	41881096	129	*	2	1.10918e-07	-0.324712
CTC-436K13.1	157603433	157603747	315	*	3	1.46659e-14	-0.311797
CTC-467M3.1	87990082	87991388	1307	*	5	9.45632e-13	0.290955
CTC-467M3.1, LINC00461	87980882	87981253	372	*	6	3.18961e-16	0.27174
CTC-467M3.1, LINC00461	87974398	87974464	67	*	3	2.7512e-08	0.301308
CTC-497E21.3	13030309	13030567	259	*	2	1.59474e-06	0.220593
CTC-518B2.9, KLK12	51535339	51535348	10	*	2	1.01594e-05	-0.220479
CTC-523E23.6, CTC-523E23.15	35395800	35396475	676	*	4	1.68144e-11	0.284901
CTC-543D15.3, ZNF560	9608947	9609580	634	*	10	9.35519e-49	0.322173
CTD-2023N9.1	56731840	56732213	374	*	2	1.5642e-05	-0.258454
CTD-2023N9.1	56778638	56778854	217	*	3	1.62311e-07	-0.248573
CTD-2023N9.2	56910010	56910084	75	*	2	7.28937e-11	-0.319591
CTD-2035E11.3, CTD-2201E18.3	43018443	43019008	566	*	4	2.98885e-09	0.317231
CTD-2066L21.3	33008910	33009006	97	*	2	1.90914e-08	-0.335789
CTD-2089N3.3, CTD-2089N3.2	50265407	50265907	501	*	6	6.156e-17	0.27692
CTD-2116N24.1, CTD-2207A17.1	38147801	38149322	1522	*	4	7.58958e-10	-0.289182
CTD-2147F2.1	97862882	97863101	220	*	3	3.70489e-11	-0.307384
CTD-2194D22.1	1851563	1851828	266	*	2	2.41819e-06	0.316644
CTD-2216M2.1	123066560	123066693	134	*	2	9.28711e-07	0.323957
CTD-2245E15.3	1548899	1548975	77	*	2	5.92675e-11	-0.333934
CTD-2245F17.9	53771286	53771912	627	*	3	5.80095e-09	-0.304673
CTD-2263F21.1	38467707	38469117	1411	*	8	2.32005e-22	0.247897
CTD-2265M8.2, PLA2G4C	48564662	48564772	111	*	2	1.163e-09	-0.398856
CTD-2281E23.1	1248957	1249007	51	*	2	7.29826e-10	-0.342779
CTD-2281E23.2	1147747	1148873	1127	*	3	1.06803e-12	-0.347347
CTD-2281E23.2	1153207	1153402	196	*	2	5.30846e-10	-0.316681
CTD-2281E23.2	1136444	1136982	539	*	2	3.0111e-09	-0.315715
CTD-2281E23.2	1198853	1200896	2044	*	8	1.80038e-20	-0.314249
CTD-2281E23.2	1092702	1092939	238	*	2	9.95419e-07	-0.284884
CTD-2281E23.2	1144918	1145360	443	*	2	7.19243e-08	-0.278727
CTD-2281E23.2	1105035	1107269	2235	*	5	1.14774e-12	-0.268148
CTD-2291D10.3	23253218	23253834	617	*	4	9.30744e-15	0.289533
CTD-2314G24.2	50673033	50674203	1171	*	8	1.00891e-33	0.336679
CTD-2319I12.5	58216297	58216415	119	*	2	6.61302e-13	0.358886
CTD-2330J20.2, ALDH1A2	58357165	58358310	1146	*	7	1.85081e-17	0.275004
CTD-2337A12.1, PCSK1	95767928	95769079	1152	*	10	1.31307e-37	0.296712
CTD-2341M24.1	86536324	86536651	328	*	2	1.10445e-05	-0.265444
CTD-2377D24.4	46810185	46811527	1343	*	9	3.30033e-35	0.343521
CTD-2382E5.1, PLA2G4E	42289766	42289939	174	*	3	5.6481e-09	-0.249972
CTD-2382H12.2	76674796	76675402	607	*	2	5.17554e-07	-0.256959
CTD-2535L24.2	63624619	63624698	80	*	2	2.5058e-09	-0.424891
CTD-2536I1.1	95836203	95836283	81	*	2	5.47413e-09	-0.320615
CTD-2536I1.1	95869918	95870475	558	*	8	2.48771e-20	0.282338
CTD-2555A7.2	89118838	89119663	826	*	5	6.69402e-17	-0.269748
CTD-2562J15.6	16394366	16394774	409	*	5	1.23633e-14	0.307074
CTD-2562J17.4	74926583	74926911	329	*	2	4.87026e-05	-0.241815
CTD-2568A17.5	51321228	51321780	553	*	2	6.38564e-07	0.278002
CTD-2600O9.1, KIFC3	57831837	57832230	394	*	4	3.1667e-14	-0.269569
CTD-2619J13.19, ZNF132	58951434	58952249	816	*	6	3.68808e-21	0.266713
CTD-2619J13.8, ZNF497	58868256	58868584	329	*	2	8.04862e-06	0.228768
CTD-2647L4.1, KIF13B	28974423	28974428	6	*	2	6.61464e-06	-0.270014
CTD-3065J16.6, OPLAH	145103309	145107199	3891	*	16	1.69135e-30	0.291098
CTD-3187F8.14	51669595	51670251	657	*	2	6.02736e-05	-0.263105
CTD-3203P2.2	27297924	27298091	168	*	2	6.42589e-14	0.360672
CTDSP2	58236712	58238232	1521	*	3	4.39613e-10	0.259452
CTNNA1, LRRTM2	138210632	138210749	118	*	4	8.82514e-13	0.268188
CTNNA2	80540071	80540675	605	*	3	1.46496e-12	-0.343087
CTNNA2	80470722	80471588	867	*	2	1.00188e-07	-0.317501
CTNNA2	80551413	80551812	400	*	2	5.35813e-06	-0.300245
CTNNA2	79749388	79749635	248	*	2	9.28788e-06	-0.293112
CTNNA2	80547585	80547658	74	*	2	5.10264e-08	-0.284762
CTNNA2	79861587	79861643	57	*	2	4.70606e-06	-0.273852
CTNNA2, LRRTM1	80529990	80531751	1762	*	4	5.3513e-09	0.248749
CTNND2	11725221	11725225	5	*	2	4.61802e-07	-0.305764
CTPS1	41446660	41446726	67	*	2	2.67721e-08	-0.291659
CTSA, NEURL2	44518802	44519093	292	*	2	1.92818e-11	0.329293
CTSH	79229592	79229985	394	*	5	6.23783e-28	0.337635
CTSK	150779369	150781434	2066	*	5	7.1103e-16	0.305128
CTXN2, SLC12A1, RP11-605F22.2	48483820	48484369	550	*	3	7.20452e-07	0.216424
CUEDC1	55952063	55952217	155	*	3	1.87343e-11	0.353608
CUL4A	113870600	113871121	522	*	2	0.000221211	-0.227697
CUX1	101579929	101580127	199	*	3	5.77965e-07	0.299249
CUX2	111475128	111475238	111	*	3	2.48533e-07	-0.251782
CXCL6	74702075	74702713	639	*	4	1.81278e-12	0.30091
CXCR2	218990043	218990364	322	*	2	3.83974e-09	0.258141
CYB5D2	4064737	4065331	595	*	2	3.65305e-09	-0.322802
CYB5R3	43040685	43040721	37	*	2	5.88378e-05	0.244492
CYFIP1	22923501	22923823	323	*	2	7.00709e-07	0.284468
CYFIP2	156694853	156696520	1668	*	7	1.12344e-22	-0.302776
CYP1B1-AS1, CYP1B1	38334178	38334245	68	*	2	1.24778e-09	0.287767
CYP24A1	52789956	52790141	186	*	3	2.22786e-09	0.264987
CYP26A1	94834557	94834763	207	*	3	1.24832e-20	0.293859
CYP26C1	94820892	94822747	1856	*	4	1.57182e-10	0.264474
CYP2E1, SPRN	135340467	135340785	319	*	2	1.27572e-06	-0.285165
CYP4B1	47223410	47223568	159	*	2	2.03778e-08	-0.319128
CYP4F22	15662114	15662578	465	*	3	2.08412e-09	0.269347
CYP4Z2P	47365990	47366366	377	*	2	3.04282e-08	-0.252716
CYSTM1	139556719	139557145	427	*	2	3.88898e-06	0.256748
CYTH2, CTC-273B12.8	48983942	48984318	377	*	3	2.16817e-12	0.379975
CYYR1	27945533	27945542	10	*	2	3.95492e-05	0.281834
D2HGDH	242702120	242702749	630	*	3	6.66652e-19	-0.374104
DAB1	58290034	58290352	319	*	2	3.5696e-11	-0.350439
DACT2	168719954	168720183	230	*	2	3.06942e-07	0.223867
DALRD3, MIR425	49057661	49057884	224	*	2	5.90591e-06	-0.232581
DAPP1	100737138	100738139	1002	*	5	1.26659e-09	-0.263794
DAW1	228736089	228736459	371	*	7	7.56575e-35	0.34824
DBX1	20180666	20182279	1614	*	8	4.68159e-34	0.287941
DBX1	20177746	20178677	932	*	5	2.08232e-24	0.315439
DBX2	45443735	45443875	141	*	3	3.09454e-10	0.306281
DCC	49867117	49867359	243	*	2	2.70402e-07	0.222978
DCDC2C	3814539	3814650	112	*	2	3.04245e-07	-0.29355
DCDC2C	3772172	3772490	319	*	3	4.66808e-09	-0.291486
DCDC2C	3832511	3833816	1306	*	3	2.93952e-08	-0.284561
DCDC2C	3798821	3798935	115	*	2	1.9596e-05	-0.265218
DCHS2	155411351	155411806	456	*	2	2.81936e-12	0.311498
DCST2	154999150	154999168	19	*	2	2.68003e-05	-0.244976
DCSTAMP, DPYS	105365972	105365976	5	*	2	3.38479e-06	-0.340359
DDAH2	31698218	31698226	9	*	3	9.40604e-08	0.354315
DDC	50599369	50599400	32	*	2	5.25202e-12	-0.340503
DDC	50560524	50560799	276	*	4	1.52233e-12	-0.300217
DDN	49390906	49391920	1015	*	3	1.07229e-09	0.27803
DDR1	30850543	30851638	1096	*	8	4.30802e-21	-0.272378
DDR2	162601334	162601805	472	*	3	6.71359e-13	0.234143
DDX25, RP11-680F20.9	125774082	125774447	366	*	5	3.19166e-22	0.309535
DEFB118	29955259	29956585	1327	*	5	1.05954e-14	-0.296811
DEFB121	30000563	30000990	428	*	4	5.54626e-12	-0.305321
DEFB121	29995223	29995365	143	*	2	3.93491e-07	-0.294999
DEFB121	29993663	29994192	530	*	3	1.71707e-09	-0.271109
DEFB124	30062696	30062750	55	*	2	5.65622e-06	0.25385
DEFB132	238136	238452	317	*	4	1.83412e-12	-0.308802
DEFB134	11853805	11853920	116	*	3	1.6638e-11	-0.317101
DEGS1	224366778	224366789	12	*	2	9.83533e-19	-0.458175
DEGS1	224370155	224370322	168	*	2	4.89253e-11	-0.359171
DEGS1	224363449	224363575	127	*	2	9.78069e-06	0.31199
DENND1A	126440583	126440730	148	*	2	3.63569e-12	-0.365064
DENND1C	6481819	6482062	244	*	4	3.89665e-12	0.266009
DENND2A	140339480	140339594	115	*	2	3.99009e-14	0.32831
DERA	16109049	16109561	513	*	2	1.06175e-12	-0.371594
DES	220282914	220283442	529	*	7	2.99271e-27	0.280917
DFNB31	117265495	117265998	504	*	2	2.1004e-05	-0.254022
DGCR5	18986775	18986777	3	*	2	3.19327e-09	0.310765
DGKA	56329641	56329731	91	*	2	2.18661e-06	0.237599
DGKB	14881268	14882020	753	*	2	1.65834e-05	-0.293456
DGKB	14943496	14943520	25	*	2	7.25093e-06	-0.287049
DGKB	14852822	14852825	4	*	2	1.08276e-06	-0.249444
DGKI	137352607	137352728	122	*	2	1.41259e-10	-0.348041
DGKI	137459606	137459772	167	*	2	7.83463e-06	-0.254018
DGKQ, SLC26A1	978723	979183	461	*	4	5.77612e-10	-0.264382
DHCR24	55351384	55351659	276	*	2	1.85176e-09	-0.304413
DHCR24	55330824	55331361	538	*	2	2.07961e-07	-0.26645
DHX32	127580274	127581141	868	*	2	0.000251785	-0.20729
DHX34	47860274	47860277	4	*	2	5.08782e-08	-0.284806
DIP2B	50974843	50975459	617	*	2	1.88912e-09	-0.353145
DIP2C	658638	658822	185	*	2	4.38129e-15	-0.377768
DIP2C	415937	416068	132	*	2	4.65551e-05	-0.253144
DIP2C	375248	375830	583	*	4	7.19103e-07	-0.210131
DIRC3	218231805	218232151	347	*	3	5.57187e-19	-0.370843
DISC1	232122557	232122826	270	*	2	2.16957e-11	-0.393021
DKK3	11994913	11994989	77	*	2	1.63053e-06	0.235251
DLC1	13222600	13223028	429	*	2	1.34076e-07	-0.269106
DLEU1	50977314	50977696	383	*	2	3.50514e-12	-0.376272
DLEU7-AS1, DLEU7	51417469	51418092	624	*	8	4.97419e-42	0.298309
DLG4	7108305	7108792	488	*	3	7.10791e-08	0.293573
DLG5	79626150	79626177	28	*	2	1.24365e-08	-0.270394
DLGAP2	1624822	1625588	767	*	4	1.65515e-20	-0.378735
DLGAP2	1502766	1503132	367	*	2	2.2046e-12	-0.351049
DLGAP2	1448361	1449634	1274	*	6	1.91717e-20	-0.347268
DLGAP2	1495025	1495185	161	*	2	2.30413e-09	-0.329708
DLGAP2	1474405	1475228	824	*	2	3.38321e-09	-0.318814
DLGAP2	1471153	1471564	412	*	2	1.13014e-08	-0.296544
DLGAP2	1581122	1581598	477	*	2	2.49684e-06	-0.290639
DLGAP2	1615950	1616925	976	*	4	5.70494e-11	-0.27085
DLGAP2	1588403	1588822	420	*	2	5.66487e-06	-0.259646
DLGAP2	1614053	1614182	130	*	2	8.41091e-06	-0.254105
DLGAP2	1500501	1500789	289	*	2	3.16972e-05	-0.246468
DLGAP2, RP11-666I19.2	1553395	1553864	470	*	3	3.19614e-15	-0.349566
DLGAP3	35350879	35351627	749	*	3	1.67821e-08	0.27935
DLK1	101192913	101193432	520	*	4	2.1629e-15	0.3016
DLX4	48049952	48050512	561	*	10	9.80705e-21	0.260905
DLX6, DLX6-AS1, DLX6-AS2	96635748	96636548	801	*	3	9.46408e-06	0.278342
DLX6-AS1	96632777	96633060	284	*	2	0.00011741	0.232646
DMRT1	882695	882740	46	*	2	3.52503e-05	-0.227121
DMRT1	842633	843179	547	*	2	1.6472e-08	0.299403
DMRT2	1051505	1052573	1069	*	3	9.24556e-07	0.280078
DMRTA2	50888826	50889294	469	*	5	1.09834e-13	0.275452
DMRTA2	50886393	50887442	1050	*	7	2.83897e-34	0.31465
DMRTA2	50880864	50884480	3617	*	10	1.2579e-23	0.317695
DNAH1	52351355	52351963	609	*	6	1.34859e-14	0.275128
DNAH14	225116989	225117076	88	*	3	7.11612e-09	-0.300735
DNAH17	76501381	76501475	95	*	2	2.64904e-10	-0.333543
DNAH17-AS1, DNAH17	76498535	76498943	409	*	3	1.24052e-08	-0.281098
DNAH7	196660798	196661125	328	*	2	4.60739e-08	-0.284161
DNAH8, RP3-503A6.2	38682982	38683221	240	*	5	2.91973e-16	0.337542
DNAH9	11786105	11786412	308	*	2	2.30105e-08	-0.292582
DNAJA4	78557584	78558459	876	*	2	7.3943e-05	-0.256197
DNAJC16	15885816	15886024	209	*	4	1.5681e-14	-0.288586
DNAJC17	41077601	41078599	999	*	2	6.98918e-07	-0.298333
DNAJC5B	66932700	66934606	1907	*	5	3.10836e-19	-0.352849
DNAJC6	65730494	65731107	614	*	2	0.000106485	0.27798
DNASE1L2, RP11-304L19.12	2286601	2287294	694	*	9	1.63941e-23	0.283624
DNM1	131007472	131007914	443	*	2	7.65143e-08	0.292872
DNM2	10928211	10928639	429	*	2	5.91648e-05	0.215972
DNM3, DNM3OS	172113808	172114068	261	*	5	6.80157e-08	0.276331
DNMBP-AS1, DNMBP	101690668	101691541	874	*	4	6.58066e-24	-0.367082
DNMT1	10295669	10295690	22	*	2	1.68854e-16	-0.366957
DNMT3A	25500046	25500416	371	*	2	2.39573e-08	0.292624
DOC2A	30023400	30023615	216	*	2	9.63656e-06	0.310487
DOCK10	225792082	225792563	482	*	2	1.59484e-05	-0.264511
DOCK8, RP11-165F24.3	456556	456725	170	*	2	2.24006e-07	-0.315212
DOCK9	99651249	99652024	776	*	2	2.16848e-05	0.273385
DOK1, LOXL3	74782096	74782684	589	*	3	2.74464e-12	0.314167
DOK3	176936872	176936892	21	*	2	2.17389e-06	0.235793
DPP10	115919950	115920764	815	*	3	8.27476e-11	0.292623
DPP10, DPP10-AS1	115918745	115918782	38	*	3	1.14677e-12	0.299943
DPP4	162915893	162915902	10	*	2	5.48466e-08	-0.288798
DPP6	154401472	154401618	147	*	3	7.31599e-12	-0.359998
DPP6	154540325	154540580	256	*	2	2.28533e-06	-0.25575
DPP6	154473202	154474156	955	*	4	2.65015e-06	-0.233573
DPP6	153582929	153585368	2440	*	14	8.90014e-39	0.293425
DPYD	97559961	97560316	356	*	2	2.95368e-09	-0.301398
DPYS	105436169	105436387	219	*	3	1.90134e-10	-0.366024
DPYS	105431169	105431269	101	*	2	3.00191e-06	-0.254986
DPYS	105478683	105479318	636	*	5	2.73741e-19	0.295684
DPYSL2	26372829	26372879	51	*	2	0.000113746	0.278424
DRAXIN	11752342	11752494	153	*	2	1.27814e-06	0.301109
DRD4	638939	639423	485	*	2	0.00104099	0.211651
DRD4	637032	637885	854	*	4	3.85336e-09	0.258361
DRD5, SLC2A9	9783196	9783398	203	*	4	1.04851e-15	0.283895
DRGX	50599882	50600744	863	*	2	4.85598e-06	-0.29694
DSCAM	41754473	41754940	468	*	3	5.29573e-13	-0.351556
DSCR8	39512256	39512770	515	*	2	9.01313e-11	-0.366108
DSP	7544197	7544377	181	*	2	7.04349e-08	-0.337113
DTNA	32401766	32401932	167	*	2	8.16504e-17	-0.379022
DTX3, ARHGEF25	58003385	58004830	1446	*	11	1.07827e-49	0.30165
DUOXA2	45408736	45408861	126	*	2	5.55976e-09	0.264377
DUOXA2, DUOXA1	45409942	45410047	106	*	2	1.49813e-06	0.252387
DUS1L	80022047	80022616	570	*	2	2.61155e-05	-0.230017
DYM	46987532	46988046	515	*	3	1.0245e-08	-0.302726
DYNLRB2, RP11-525K10.3	80577307	80578423	1117	*	4	1.39531e-12	-0.294097
DYRK1A	38807423	38807712	290	*	2	2.27992e-06	0.317376
DYTN	207566878	207567308	431	*	3	3.18757e-07	-0.269718
DZIP1	96293882	96294131	250	*	2	2.9445e-11	0.290164
DZIP1L	137833634	137833675	42	*	3	2.01524e-11	0.341114
EBF1	158522427	158522603	177	*	2	8.03483e-06	0.250568
EBF1	158523785	158524649	865	*	3	6.04124e-09	0.262843
EBF2	25745460	25745887	428	*	2	2.33553e-07	-0.329888
EBF3	131697080	131697711	632	*	2	5.12737e-05	-0.2431
EBF3	131640386	131641336	951	*	2	5.30721e-05	-0.23717
EBF3	131748428	131748481	54	*	2	4.70776e-06	0.278719
ECE1	21588448	21588799	352	*	2	5.33856e-14	0.340777
ECEL1	233351525	233351609	85	*	3	7.74833e-10	0.269481
ECT2L	139139712	139139899	188	*	2	1.31101e-06	-0.270112
EDN2	41950237	41950325	89	*	2	6.93524e-07	-0.260632
EEF1A2	62119492	62120117	626	*	2	1.96697e-05	0.288308
EEFSEC	128068880	128068955	76	*	2	2.58233e-05	-0.277208
EFCAB2	245270426	245270486	61	*	2	1.17049e-11	-0.385545
EFCAB4B	3856844	3858021	1178	*	3	2.74757e-10	-0.299817
EFCAB5	28286254	28286483	230	*	2	1.58383e-09	-0.307768
EFCC1	128723005	128723007	3	*	2	7.36913e-06	-0.255137
EFNA3, EFNA3	155050100	155050129	30	*	2	5.52023e-07	-0.275747
EFNA3, EFNA3	155043266	155043961	696	*	6	1.74144e-24	0.31146
EGF	110834389	110834590	202	*	3	5.90921e-09	-0.262844
EGFLAM	38291251	38291643	393	*	2	1.10213e-09	-0.338252
EGFLAM	38448161	38448273	113	*	3	4.97881e-11	0.28716
EGLN3	34692110	34692172	63	*	2	2.78245e-08	-0.351863
EHF	34675402	34675716	315	*	2	5.24235e-15	-0.404677
EHF	34645679	34646080	402	*	4	4.32698e-14	-0.350112
EHF	34641925	34643746	1822	*	4	1.31391e-11	-0.327718
EHF	34652870	34654233	1364	*	6	1.79606e-25	-0.324836
EHF	34662394	34663681	1288	*	4	6.42336e-11	-0.321044
EIF2B5	184301211	184301468	258	*	3	3.49516e-13	0.299723
EIF2B5, FAM131A	184056618	184056843	226	*	2	1.83395e-07	0.316534
EIF3E	109237287	109237562	276	*	2	2.3908e-09	-0.327716
EIF4A2	186505240	186505347	108	*	2	1.66384e-05	-0.229959
ELAVL4	50575363	50575374	12	*	2	2.24113e-07	0.253192
ELF1	41593385	41593582	198	*	4	1.00534e-11	-0.243896
ELF3, RP11-465N4.4	201976917	201977080	164	*	3	1.47745e-11	-0.291724
ELF3, RP11-510N19.5, RP11-465N4.4	201979448	201982404	2957	*	15	3.34792e-66	-0.35931
ELF5	34535140	34535416	277	*	7	4.47999e-19	-0.296084
ELFN1	1753452	1753637	186	*	3	1.14821e-13	-0.322091
ELFN1	1773169	1773245	77	*	2	6.11255e-07	-0.289661
ELFN1	1745173	1745176	4	*	2	3.74443e-05	-0.238181
ELFN1	1787194	1787371	178	*	3	2.23346e-06	-0.215605
ELK3	96649072	96649103	32	*	2	1.71689e-11	0.289899
ELK3	96635731	96635810	80	*	2	6.96166e-09	0.318984
ELL3, RP11-296A16.1	44068246	44068668	423	*	2	1.92077e-12	-0.28305
ELMO1	37298927	37299382	456	*	3	1.4181e-08	-0.301322
ELMO1	37026758	37026993	236	*	2	3.34477e-06	-0.225305
ELN, CTB-51J22.1	73474232	73474235	4	*	2	2.69984e-07	-0.302636
ELTD1	79472282	79472558	277	*	9	6.52117e-37	0.30435
EMCN	101438804	101439383	580	*	3	4.23185e-08	0.271294
EMG1, LPCAT3	7096104	7096338	235	*	4	1.97111e-26	-0.398125
EMG1, U47924.27, MIR200C, MIR141	7071814	7073264	1451	*	8	7.4096e-19	-0.309685
EMILIN1	27301252	27301943	692	*	7	8.56129e-16	0.224343
EML2	46143348	46143431	84	*	2	2.96717e-09	-0.353356
EML2	46148592	46148910	319	*	2	7.58218e-08	0.364079
EMP3	48833410	48833559	150	*	2	9.75332e-08	-0.228079
EMR4P	6990676	6990919	244	*	2	2.91362e-06	-0.26085
EMX1	73147814	73148229	416	*	3	3.51669e-09	0.287442
EMX1	73151044	73151966	923	*	4	2.02554e-14	0.2905
EMX2, EMX2OS	119301464	119301999	536	*	5	3.78922e-12	0.236581
ENAH	225768784	225769034	251	*	2	2.41529e-06	0.257803
ENPP2	120684721	120686025	1305	*	6	6.04753e-16	0.272146
ENPP2	120650994	120651652	659	*	7	2.32681e-32	0.416697
EPB41L1	34710290	34710817	528	*	3	1.28079e-23	-0.381784
EPB41L1	34699744	34700376	633	*	5	9.07211e-30	-0.339678
EPB41L1	34679665	34679854	190	*	2	4.57996e-05	-0.228209
EPHA1	143088472	143088717	246	*	5	2.12761e-23	0.281868
EPHA10	38200920	38201123	204	*	3	1.07412e-14	0.312944
EPHA10	38219755	38219781	27	*	2	1.67398e-11	0.378067
EPHA1-AS1	143106537	143106577	41	*	2	2.95451e-16	-0.342702
EPHA5	66534538	66535575	1038	*	5	3.60539e-12	0.261084
EPHB1	134850291	134850499	209	*	2	4.09656e-06	-0.316527
EPHB6	142554539	142554834	296	*	2	2.12863e-08	-0.329296
EPHX3	15342749	15344364	1616	*	11	3.5014e-29	0.290708
EPS8	15782193	15782294	102	*	2	2.20148e-08	0.379015
EPS8L1	55598443	55599320	878	*	5	5.07063e-30	0.337956
EPSTI1	43543192	43543473	282	*	2	1.03934e-11	-0.323601
EPSTI1	43565901	43566633	733	*	8	3.68715e-23	0.293423
ERBB2	37862113	37862427	315	*	2	5.24607e-10	-0.356256
ERBB3	56474771	56476000	1230	*	4	2.24884e-13	-0.315847
ERGIC1	172332074	172332180	107	*	3	1.55998e-11	-0.305646
ERGIC1	172305889	172306136	248	*	6	2.70375e-31	0.293328
ERI3	44793357	44794158	802	*	3	2.17104e-14	-0.340487
ERICH1-AS1	1054487	1054717	231	*	2	9.96258e-16	-0.384649
ERICH1-AS1	1043020	1043787	768	*	2	1.58298e-10	-0.339232
ERICH1-AS1	820965	821387	423	*	2	2.39659e-08	-0.327809
ERICH1-AS1	1041194	1041929	736	*	3	1.50232e-12	-0.312926
ERICH1-AS1	816998	817044	47	*	2	5.47851e-07	-0.285968
ERICH1-AS1	871472	872030	559	*	2	6.60413e-06	-0.282715
ERICH1-AS1	1011674	1011835	162	*	2	6.89282e-09	-0.273392
ERICH1-AS1	1045262	1046358	1097	*	3	4.07525e-07	-0.268906
ERICH1-AS1	810778	811003	226	*	4	6.42801e-11	-0.266582
ERICH1-AS1	968983	970306	1324	*	3	3.5386e-05	-0.240459
ERICH1-AS1, ERICH1	688018	688233	216	*	2	6.38959e-09	0.250235
ERN1	62159682	62160034	353	*	2	6.76172e-09	-0.280855
ERN2	23706242	23706506	265	*	2	1.4864e-08	0.271442
ERN2	23724428	23724774	347	*	3	1.03604e-08	0.284366
ERRFI1	8076599	8076806	208	*	2	1.86558e-06	-0.226211
ESPN	6520194	6520777	584	*	5	3.2698e-12	0.272274
ESPN	6508028	6508592	565	*	2	3.06457e-08	0.338167
ESR1	152125082	152125177	96	*	2	5.0019e-09	-0.3448
ESRRB	76796070	76796185	116	*	2	9.07525e-05	0.25252
ESRRG	217309568	217311993	2426	*	18	1.12412e-62	0.349507
ETNK2	204109612	204110380	769	*	3	6.81938e-27	-0.418335
ETNK2	204118840	204118849	10	*	2	1.95083e-05	-0.277018
ETV2	36132507	36132912	406	*	8	1.0104e-32	0.311651
ETV6	11883006	11883921	916	*	2	1.73566e-07	-0.322689
EVA1A	75720345	75720511	167	*	2	6.24999e-08	-0.311118
EVC2	5710319	5710767	449	*	8	9.65276e-27	0.335306
EVL	100446822	100447154	333	*	2	2.16332e-08	-0.308641
EVL, CTD-2376I20.1	100539412	100540291	880	*	2	2.65306e-06	-0.234432
EVX1	27289120	27289669	550	*	5	1.39707e-09	0.238451
EVX1, EVX1-AS	27281216	27285136	3921	*	21	1.24113e-34	0.265964
EXOC6	94594201	94594494	294	*	4	2.23153e-15	0.243762
EXOSC10	11141125	11141285	161	*	2	8.91609e-07	-0.25048
EYA2	45618719	45619045	327	*	2	3.71889e-08	-0.288847
EYA2	45608040	45608165	126	*	2	7.45537e-11	0.328188
F2RL3	16999576	16999800	225	*	6	3.10756e-17	0.255978
FAIM2	50297581	50298158	578	*	6	3.9803e-36	0.340992
FAM102B	109133234	109133763	530	*	2	4.20959e-07	0.244016
FAM107A	58572520	58572902	383	*	3	2.1306e-09	0.234759
FAM107B	14596405	14597004	600	*	2	5.33541e-11	-0.362736
FAM107B	14614245	14614421	177	*	3	4.1201e-06	-0.305321
FAM110A	824609	824664	56	*	3	6.62957e-12	-0.314673
FAM115A	143582499	143582650	152	*	5	3.07357e-11	0.332167
FAM129A	184899584	184899589	6	*	2	2.65415e-11	-0.402673
FAM135B	139164635	139165052	418	*	3	9.7522e-12	-0.374332
FAM13C	61043477	61043529	53	*	2	3.39102e-07	-0.269252
FAM150A	53477881	53478706	826	*	6	2.69535e-20	0.300597
FAM160B1	116634841	116634844	4	*	2	6.33782e-06	0.280005
FAM162B	117086040	117086479	440	*	2	2.02037e-10	0.319504
FAM163A	179713349	179713788	440	*	2	8.85677e-08	0.26937
FAM166B	35563534	35564877	1344	*	6	7.40875e-21	0.268303
FAM167A	11331707	11331898	192	*	2	3.3837e-08	-0.327113
FAM167A	11302983	11303067	85	*	3	4.85889e-13	-0.319844
FAM174B	93188381	93188935	555	*	2	9.2418e-13	-0.369649
FAM174B	93196011	93196771	761	*	3	3.5088e-12	-0.326697
FAM174B	93182492	93182494	3	*	2	2.34785e-10	-0.310139
FAM178B	97554441	97554443	3	*	2	1.50017e-06	-0.294455
FAM178B	97561217	97561669	453	*	3	1.37463e-07	-0.245922
FAM178B	97563889	97563966	78	*	2	0.000130377	-0.221806
FAM181A, FAM181A-AS1	94392718	94392862	145	*	2	2.57427e-06	-0.267799
FAM189B	155220874	155221683	810	*	2	3.54753e-08	0.238198
FAM194B	46189838	46189899	62	*	3	6.26387e-09	0.256968
FAM19A1	68057306	68057322	17	*	2	2.00299e-07	0.271743
FAM19A2	62585204	62585467	264	*	4	1.61338e-17	0.30635
FAM222A, FAM222A-AS1	110172208	110172346	139	*	3	1.42452e-12	0.388791
FAM24A	124670078	124670259	182	*	2	6.77311e-07	-0.283743
FAM3B	42694352	42694580	229	*	5	1.31659e-23	-0.324203
FAM3D	58643525	58643655	131	*	2	7.45278e-10	-0.301055
FAM53B-AS1, RP11-12J10.3, FAM53B	126392148	126392634	487	*	2	4.34336e-05	0.251362
FAM60A	31476479	31476565	87	*	2	1.89646e-08	-0.322028
FAM65B	24936756	24937034	279	*	3	1.66144e-12	-0.367091
FAM65C	49241099	49241500	402	*	2	8.14583e-11	-0.324247
FAM65C	49307959	49308348	390	*	8	1.18146e-17	0.30012
FAM69A	93342890	93343575	686	*	5	7.40658e-09	-0.260732
FAM78A	134146104	134146134	31	*	2	1.61992e-06	0.249072
FAM78B	166039444	166039918	475	*	5	4.10162e-24	-0.374286
FAM78B	166135208	166135233	26	*	2	2.07222e-06	0.264771
FAM78B, RP11-9L18.3	166124064	166124903	840	*	5	1.31503e-18	-0.353431
FAM83A	124191214	124191241	28	*	2	3.39949e-05	-0.233192
FAM83A, RP11-539E17.5	124193817	124195435	1619	*	8	5.76853e-17	-0.249873
FAM83E	49116839	49118114	1276	*	3	1.02345e-06	-0.26448
FAM83F	40391489	40391617	129	*	2	0.000108281	-0.23438
FAM83H	144814911	144815204	294	*	2	1.91932e-07	-0.297379
FAM83H-AS1	144821641	144821712	72	*	2	1.08256e-05	-0.224059
FANCC	97878379	97878487	109	*	2	2.64923e-08	-0.312073
FARP1	98953271	98953564	294	*	2	1.18554e-06	-0.233052
FASTK	150774459	150774629	171	*	2	1.05232e-09	-0.304038
FAT4	126237986	126238929	944	*	6	2.19778e-49	0.330344
FAXDC2	154230308	154230438	131	*	2	7.05367e-06	0.31929
FBN2	127685050	127685317	268	*	2	1.14203e-05	-0.254079
FBRSL1	133083374	133083593	220	*	3	4.80531e-07	0.279053
FBXL21, LECT2	135265849	135266805	957	*	6	2.58818e-15	0.303016
FBXO34, RP11-665C16.5	55800645	55800924	280	*	2	2.02176e-06	-0.284982
FBXO40	121312127	121312241	115	*	3	2.5995e-11	0.280275
FBXW8, RP11-231I16.1	117415829	117415944	116	*	2	1.24724e-09	-0.287413
FCER1A	159271392	159271406	15	*	2	1.80428e-10	-0.388633
FCER1A	159258145	159259968	1824	*	7	1.13228e-15	-0.34161
FCGRT	50014987	50015780	794	*	7	1.0091e-27	0.308134
FCRL1	157789892	157790968	1077	*	3	6.59132e-07	-0.288264
FCRL1	157776449	157776690	242	*	2	7.55924e-05	-0.215251
FCRL3	157670220	157671759	1540	*	4	6.9932e-07	-0.295254
FDPS, RUSC1, RUSC1-AS1	155290446	155291405	960	*	11	1.86288e-32	0.325016
FENDRR	86541480	86542113	634	*	2	6.81513e-08	0.236482
FER1L4	34188726	34188940	215	*	2	3.89476e-07	0.283806
FER1L5, KANSL3	97308417	97308580	164	*	3	6.59953e-08	0.256826
FERMT3	63975092	63975481	390	*	2	5.37019e-14	0.350334
FES	91426709	91429088	2380	*	10	3.22189e-30	0.288495
FEZF1	121942010	121942123	114	*	2	3.70477e-05	0.24106
FEZF1	121950429	121950926	498	*	3	2.57777e-07	0.250125
FEZF1-AS1, FEZF1	121946608	121946859	252	*	2	5.36273e-07	0.313816
FEZF2	62358743	62360674	1932	*	8	1.0189e-28	0.264198
FFAR2	35940174	35940862	689	*	4	1.73494e-10	-0.267979
FGD5P1	13977830	13977886	57	*	2	6.43837e-06	-0.229359
FGF1	142065671	142065676	6	*	2	0.000122301	-0.212763
FGF10	44332757	44333003	247	*	2	5.15718e-08	-0.299334
FGF14	102528700	102528719	20	*	2	1.90103e-09	-0.30591
FGF14	102670075	102670167	93	*	2	1.77184e-05	-0.292238
FGF14	102442957	102443258	302	*	2	2.30558e-05	-0.275202
FGF14-AS1, FGF14, FGF14-IT1	103019936	103020405	470	*	4	5.22287e-17	-0.339777
FGF18	170877840	170878246	407	*	4	1.24134e-10	0.289656
FGF19	69518003	69518197	195	*	2	2.70559e-06	0.272007
FGF5	81189706	81189927	222	*	3	1.98297e-09	0.287367
FGF6	4553029	4555720	2692	*	8	6.18909e-17	-0.286227
FGFR4	176523356	176523370	15	*	2	1.3227e-07	-0.243695
FHAD1	15611176	15611382	207	*	2	3.94668e-07	-0.275688
FHAD1	15720593	15721051	459	*	2	4.89528e-06	-0.235658
FHAD1, RP3-467K16.2	15664182	15664770	589	*	4	1.97867e-09	0.242865
FHL2	106013357	106013506	150	*	3	7.03833e-08	-0.260066
FHL3	38465830	38466677	848	*	3	2.70769e-20	0.336926
FIP1L1	54975894	54976184	291	*	3	9.40583e-08	0.268699
FIP1L1, AC110298.1	54969688	54970254	567	*	7	2.08935e-27	0.290562
FIP1L1, LNX1	54457645	54459009	1365	*	12	8.38488e-74	-0.356232
FLG-AS1	152298710	152299041	332	*	3	2.2791e-09	-0.323633
FLG-AS1, HRNR	152196106	152196674	569	*	2	1.49694e-06	-0.295136
FLI1, SENCR	128564756	128564874	119	*	2	2.7599e-06	0.363534
FLNB	58025941	58026831	891	*	2	6.26674e-06	-0.256248
FLNB, FLNB-AS1	58151030	58151142	113	*	3	3.64447e-12	-0.282581
FLNC	128471146	128471600	455	*	2	8.97326e-08	0.274952
FLOT1	30698905	30698987	83	*	2	1.83829e-05	-0.257923
FLRT2	86088580	86088946	367	*	3	7.03284e-18	-0.318597
FLT1	28931794	28932217	424	*	2	2.14537e-05	-0.282795
FLT4	180075862	180076168	307	*	3	6.31415e-13	0.378935
FMN1	33360337	33360901	565	*	2	1.18599e-05	-0.225257
FMN2	240342977	240343290	314	*	2	1.00919e-11	-0.402741
FMN2	240286481	240286626	146	*	2	2.79914e-08	-0.35441
FMN2	240515578	240516285	708	*	2	5.70782e-06	-0.334216
FMN2	240448059	240448319	261	*	2	1.17443e-06	-0.321655
FMN2	240407315	240407769	455	*	2	1.73579e-07	-0.311073
FMN2	240476462	240476592	131	*	2	1.59235e-05	-0.290985
FMN2	240256019	240257185	1167	*	5	1.33529e-13	0.28338
FMNL3	50066533	50068610	2078	*	6	2.68134e-13	0.282105
FNDC3B	171874269	171874327	59	*	2	3.60629e-06	-0.330286
FNDC3B	171792488	171792545	58	*	2	4.08366e-08	0.358835
FNIP2	159748106	159748779	674	*	2	1.28405e-08	-0.314076
FNIP2	159727112	159727390	279	*	2	9.88959e-07	-0.295159
FOXA2	22562478	22562737	260	*	2	6.37495e-08	0.285664
FOXB1	60296809	60296996	188	*	3	6.25426e-08	0.239011
FOXC2, RP11-463O9.5	86599468	86601024	1557	*	4	1.30938e-09	0.259335
FOXD1	72739616	72740748	1133	*	7	1.13366e-26	0.298177
FOXD3, RP4-792G4.2	63790044	63790384	341	*	5	3.00951e-11	0.316939
FOXE1	100617710	100618115	406	*	4	1.52512e-18	0.325806
FOXE1	100616469	100616607	139	*	2	1.614e-15	0.411205
FOXE3	47882686	47882739	54	*	2	3.7502e-13	0.324787
FOXG1	29235123	29237480	2358	*	15	4.15338e-25	0.304794
FOXK1	4746131	4747216	1086	*	3	9.94719e-10	0.244067
FOXK2	80562098	80562228	131	*	2	5.25915e-08	0.240044
FOXO1B	180527495	180527697	203	*	2	3.93491e-07	0.302819
FOXP1	71182643	71182724	82	*	2	1.31495e-08	-0.319791
FOXP4	41528345	41528785	441	*	5	1.85346e-15	0.296771
FOXQ1	1313211	1313730	520	*	3	3.95077e-12	0.360406
FRMD4A	13750681	13751379	699	*	4	4.13764e-20	-0.379633
FRMD4A	13812165	13812297	133	*	2	6.8566e-07	-0.324128
FRMD4A	14062054	14062217	164	*	2	8.19991e-07	-0.290966
FRMD4A	14013764	14014651	888	*	2	5.44092e-06	-0.272018
FRMD4A	13748597	13749010	414	*	3	8.18111e-07	-0.250979
FRMD4A	13754779	13755042	264	*	2	1.38421e-05	0.269955
FRMD4B	69483190	69483290	101	*	2	5.03442e-07	-0.305391
FRMD4B	69248890	69249276	387	*	2	3.45916e-08	-0.299924
FRMD6, FRMD6-AS2	52030928	52031748	821	*	2	5.82512e-07	-0.319097
FRMD6, FRMD6-AS2	52000941	52001263	323	*	2	5.30432e-10	-0.284201
FSD1	4305072	4305090	19	*	2	1.11953e-06	0.290451
FSIP2, AC007966.1	186603311	186603441	131	*	4	1.78359e-07	0.239721
FTO	54114317	54115540	1224	*	4	1.39035e-15	-0.313535
FXR2	7516860	7517138	279	*	3	1.31966e-09	-0.247678
FXYD1, CTD-2527I21.4, LGI4	35633258	35633669	412	*	3	2.79321e-07	-0.220176
FXYD1, CTD-2527I21.4, LGI4, AC020907.2	35629576	35630651	1076	*	5	1.39524e-18	0.244681
FXYD2, FXYD6-FXYD2	117695372	117695591	220	*	2	1.20159e-08	0.267547
FXYD3	35606534	35607221	688	*	7	6.15402e-36	-0.3692
FXYD6-FXYD2	117704022	117704267	246	*	2	9.05829e-08	-0.293396
FZD10	130647289	130647890	602	*	3	5.06667e-10	0.262049
G6PC	41052729	41053228	500	*	2	0.000117705	-0.202802
GAA	78085340	78085644	305	*	2	3.14189e-13	-0.334913
GABBR1	29548535	29548691	157	*	2	2.03175e-06	-0.272273
GABBR1	29595347	29595349	3	*	2	0.000159434	0.242194
GABRA1	161274540	161274751	212	*	2	3.79037e-16	0.396851
GABRA5	27185073	27185988	916	*	3	8.29599e-09	-0.279386
GABRA5, GABRB3	27112902	27113322	421	*	2	1.63743e-06	0.25207
GABRA6	161112334	161112663	330	*	3	1.83667e-07	-0.305925
GABRB1, GABRA4	46995203	46995743	541	*	6	3.2017e-32	0.337948
GABRB3	27019697	27020917	1221	*	3	6.90141e-09	-0.276977
GABRB3	26911631	26912639	1009	*	3	5.16891e-08	-0.27561
GABRB3	26875029	26875085	57	*	2	3.95578e-06	-0.251293
GABRB3	27035113	27036001	889	*	2	0.000142173	-0.233204
GABRB3	26962620	26962955	336	*	2	0.000130066	-0.223197
GABRG2	161494711	161495049	339	*	3	5.51392e-15	0.329914
GABRR1	89927233	89928426	1194	*	5	1.90513e-11	0.21024
GAD1	171670500	171671795	1296	*	4	3.73989e-13	0.299486
GAD1	171674855	171675106	252	*	3	1.28295e-12	0.32837
GAD2	26505440	26505442	3	*	2	1.60629e-07	0.252064
GAD2	26506713	26507383	671	*	5	2.94396e-13	0.258522
GAL3ST3	65816521	65816819	299	*	4	6.40897e-14	0.30367
GALC	88338957	88339690	734	*	3	4.69333e-10	-0.34019
GALC	88455060	88455546	487	*	2	2.70919e-07	-0.279702
GALNT1	33198928	33198945	18	*	2	7.80458e-08	0.270792
GALNT14	31178783	31178874	92	*	2	3.13086e-10	-0.305513
GALNT15	16259619	16259775	157	*	2	5.22357e-07	-0.240064
GALNT16, RP11-363J20.2	69726197	69726251	55	*	3	1.28007e-06	0.248514
GALNT18	11444024	11444567	544	*	2	1.87803e-08	-0.280383
GALNT2	230193439	230193574	136	*	3	2.61843e-09	-0.284911
GALNT6	51782847	51783393	547	*	2	4.65805e-11	-0.332574
GALNT6	51784414	51784862	449	*	2	2.62694e-07	-0.234013
GALNT8, KCNA6	4922070	4923430	1361	*	3	2.16713e-09	-0.35656
GALNT8, KCNA6	4937568	4938347	780	*	2	2.11129e-09	-0.335065
GALNT8, KCNA6	4918391	4919230	840	*	4	7.91865e-09	0.297272
GALNT9	132896743	132896939	197	*	3	5.717e-09	-0.293176
GALNT9	132892417	132893664	1248	*	3	2.50477e-06	-0.268731
GALNT9	132847907	132848554	648	*	3	3.89272e-07	-0.243795
GALNT9	132690704	132690752	49	*	2	1.27021e-05	-0.226072
GALR1	74961424	74962794	1371	*	18	3.98988e-69	0.32279
GALR3	38221095	38221485	391	*	3	8.6196e-08	0.278297
GALT, IL11RA	34652906	34653294	389	*	2	9.92453e-09	0.246972
GAREML	26407628	26408167	540	*	2	3.25193e-05	0.232784
GAS2	22696306	22696443	138	*	3	2.80969e-10	-0.330339
GAS5, SNORD78	173834585	173835265	681	*	3	9.80477e-08	-0.248905
GAS8	90086806	90086876	71	*	2	1.01957e-06	-0.287898
GATA4	11560540	11561458	919	*	2	8.61986e-05	0.246011
GATA4	11537430	11538570	1141	*	3	1.9041e-07	0.257365
GATA4	11565226	11567896	2671	*	13	8.41057e-30	0.283122
GCK	44185323	44185646	324	*	2	2.32201e-12	0.358373
GCSAML	247690099	247691111	1013	*	3	4.42913e-12	-0.346293
GCSAML	247692398	247693002	605	*	3	2.38137e-10	-0.337607
GCSAML	247711595	247712398	804	*	5	1.5544e-11	-0.284526
GCSAML, OR2C3	247694860	247695328	469	*	3	2.92652e-14	-0.328879
GCSAML, OR2C3	247696628	247699098	2471	*	6	5.87918e-11	-0.290244
GDA	74764428	74764766	339	*	4	6.3965e-14	0.302866
GDF10	48438500	48439452	953	*	2	2.54681e-08	0.247586
GDF6	97171668	97172012	345	*	4	8.96843e-13	0.259669
GDI2	5882304	5882466	163	*	2	4.34228e-06	0.227274
GDNF	37835109	37836246	1138	*	3	3.39751e-05	0.245687
GDPD5	75219472	75220053	582	*	3	3.35013e-07	-0.206895
GFI1	92946132	92946187	56	*	2	3.44429e-06	0.233903
GFI1	92952297	92952581	285	*	6	2.43259e-12	0.265153
GFI1	92947332	92947588	257	*	2	5.49642e-07	0.2941
GFOD2	67710854	67711584	731	*	2	0.000200375	-0.210386
GGA2	23480974	23481365	392	*	2	8.96382e-06	-0.236556
GGACT, RP11-151A6.4	101200044	101200366	323	*	2	2.41754e-07	-0.3021
GGT6	4463371	4464075	705	*	5	3.74289e-12	-0.248303
GHSR	172165517	172167810	2294	*	19	1.22801e-58	0.300969
GINS3	58418595	58418622	28	*	2	6.5891e-06	-0.245555
GIPC2	78511235	78512129	895	*	10	1.13949e-35	0.285659
GJA3	20716638	20716728	91	*	2	3.41201e-06	0.259921
GJA4, SMIM12	35258594	35258779	186	*	3	6.02167e-11	0.33422
GJD2	35046610	35047203	594	*	6	1.71603e-17	0.274372
GLDN	51658329	51658557	229	*	2	7.58441e-07	-0.226458
GLI1	57859015	57859708	694	*	2	4.8019e-06	-0.272366
GLI2	121523609	121523682	74	*	2	3.20804e-06	0.264212
GLI2	121625208	121625735	528	*	4	1.99095e-18	0.324888
GLI3	42192041	42192215	175	*	2	9.7698e-07	-0.282215
GLP1R	39016181	39017116	936	*	4	1.19471e-09	0.264306
GLT1D1	129416689	129417379	691	*	4	7.9749e-14	-0.319625
GLT1D1	129347611	129348962	1352	*	5	5.90009e-12	-0.293953
GLT1D1	129337897	129338939	1043	*	6	8.13761e-31	0.29828
GLYATL1, RP11-142C4.6	58731357	58731505	149	*	2	0.00010189	0.248782
GLYATL2	58612814	58613262	449	*	3	3.16104e-10	-0.258858
GMDS	1625574	1625756	183	*	2	9.54421e-09	0.330015
GNA13	63035977	63036095	119	*	2	4.16995e-07	-0.340731
GNA13	63019431	63019691	261	*	3	1.00112e-10	-0.325207
GNAI2	50280404	50280828	425	*	2	3.09836e-09	0.249931
GNAL	11750277	11750328	52	*	2	2.24698e-06	-0.256138
GNAL	11856429	11856650	222	*	2	2.49174e-06	-0.251907
GNAL	11751497	11752215	719	*	8	7.16319e-24	0.28871
GNG4	235793815	235793825	11	*	2	7.46922e-07	-0.368208
GNG4	235814009	235814365	357	*	9	6.8702e-32	0.36013
GNMT	42927993	42928920	928	*	2	0.00149394	-0.209565
GON4L	155827556	155828174	619	*	3	3.98405e-10	-0.305745
GOSR2, RP11-156P1.2	45051618	45051692	75	*	2	1.52875e-05	-0.26003
GP2	20338808	20339420	613	*	6	8.03548e-24	-0.329434
GP5	194118613	194119159	547	*	5	3.19007e-21	0.321947
GPANK1	31631675	31632248	574	*	7	8.07256e-11	0.243654
GPBAR1	219124263	219124271	9	*	2	2.48314e-13	0.33703
GPC5, GPC5-AS1	93373017	93373482	466	*	2	4.46957e-09	-0.308006
GPC5, GPC5-IT1	93141624	93141838	215	*	3	2.07901e-08	-0.259902
GPC6	94489650	94489815	166	*	2	4.91127e-06	-0.289248
GPC6	93923232	93923540	309	*	2	8.6832e-06	-0.274863
GPER1, C7orf50	1125669	1125817	149	*	2	9.18593e-16	0.245771
GPLD1	24494665	24494717	53	*	2	1.15377e-06	0.269465
GPM6A	176710916	176711405	490	*	2	0.000156352	-0.248784
GPNMB	23287222	23287420	199	*	2	4.05566e-07	0.274434
GPR111	47624247	47624276	30	*	2	1.05425e-08	-0.328601
GPR123	134910850	134912411	1562	*	6	5.27986e-12	-0.259836
GPR123	134901975	134902168	194	*	2	5.0574e-07	0.269743
GPR123, GPR123-AS1	134898177	134899027	851	*	3	1.69879e-07	-0.256585
GPR124	37699231	37699507	277	*	4	3.59053e-11	-0.244109
GPR126	142623720	142623767	48	*	2	5.15016e-06	-0.232031
GPR128	100353892	100354385	494	*	2	0.000114324	-0.236611
GPR133	131561080	131561251	172	*	2	1.42023e-10	-0.362822
GPR133	131609316	131609838	523	*	2	2.11243e-07	-0.344318
GPR133	131576088	131576474	387	*	2	4.85387e-08	-0.303797
GPR133	131541938	131541991	54	*	2	2.50242e-05	-0.286285
GPR133	131479052	131479607	556	*	3	1.08626e-07	-0.282498
GPR133	131496958	131497012	55	*	2	3.11717e-06	-0.281304
GPR133	131455513	131456752	1240	*	4	6.15242e-07	-0.28032
GPR133, RP11-76C10.2	131519998	131520382	385	*	3	5.88128e-09	-0.284533
GPR146, C7orf50, RP11-449P15.1	1094737	1095416	680	*	3	1.00047e-08	0.240169
GPR150	94955363	94955893	531	*	8	8.5436e-27	0.292332
GPR25	200842429	200843333	905	*	4	7.6103e-11	0.25377
GPR56	57653537	57654347	811	*	7	3.16781e-27	-0.267909
GPR56	57679735	57680131	397	*	2	1.54847e-08	0.307263
GPRIN1	176024005	176024225	221	*	2	4.02899e-11	0.324352
GPSM3	32160798	32160818	21	*	2	1.86651e-05	0.260931
GPX5, GPX6	28494445	28494863	419	*	2	8.21693e-06	-0.297978
GRAMD1B	123495493	123496000	508	*	3	3.14361e-10	-0.266079
GRAMD1C	113615954	113616235	282	*	3	2.05404e-08	-0.272631
GRASP	52403817	52404422	606	*	7	1.41889e-37	0.287222
GRASP	52401214	52401523	310	*	3	9.66106e-22	0.468788
GRB10	50778643	50778773	131	*	2	1.94785e-09	-0.339234
GRB14	165425095	165425105	11	*	2	3.10165e-08	-0.304971
GREB1	11679584	11679605	22	*	2	4.41338e-06	-0.295493
GREB1	11682754	11682864	111	*	2	3.52968e-06	-0.276351
GREM1, RP11-758N13.1	33009991	33010536	546	*	4	4.87171e-15	0.32387
GREM2	240662293	240662873	581	*	2	4.96126e-07	-0.327823
GREM2	240754617	240754637	21	*	2	5.01943e-10	-0.316725
GRHL2	102514175	102514634	460	*	2	8.6512e-08	-0.33784
GRHL2	102506551	102507837	1287	*	5	2.18676e-19	-0.335559
GRHL2	102516427	102517078	652	*	2	5.22327e-08	-0.324251
GRHL2, KB-1562D12.1	102503892	102505293	1402	*	5	6.03988e-18	-0.265436
GRHL3, RP11-10N16.3	24648203	24648328	126	*	2	0.00012718	-0.215318
GRIA4	105480979	105481863	885	*	4	9.54841e-17	0.278657
GRID1	88063565	88063739	175	*	2	0.000112941	-0.224229
GRID1	88123169	88123453	285	*	2	7.17105e-05	-0.205968
GRIK2	101846767	101847541	775	*	14	1.26293e-37	0.298433
GRIK2	101849938	101850540	603	*	2	1.53711e-07	0.308362
GRIN2A	9857151	9857614	464	*	3	1.57645e-13	-0.330286
GRIN2A	10065458	10065896	439	*	2	1.74299e-06	-0.31114
GRIN2A	10272021	10272788	768	*	2	2.56365e-06	-0.307483
GRIN2A	9891045	9891418	374	*	2	6.02044e-05	-0.221274
GRIN2A	10274315	10274317	3	*	2	2.25849e-06	0.234673
GRIN3A	104357967	104358101	135	*	3	1.75393e-10	-0.273619
GRM1	146348853	146350748	1896	*	7	3.14422e-17	0.28043
GRM4	34021516	34021564	49	*	3	7.86774e-16	-0.321209
GRM4	34114827	34115057	231	*	2	2.09976e-07	-0.303483
GRM5-AS1, GRM5	88242253	88242488	236	*	2	3.99262e-12	0.289177
GRM6	178421711	178422497	787	*	5	1.67428e-15	0.305189
GRM7	7602120	7602881	762	*	4	9.05491e-14	-0.295157
GRM7	6902337	6903327	991	*	4	1.13887e-09	0.256916
GRM8	126882944	126883640	697	*	2	2.61033e-05	-0.273397
GRP	56887271	56887410	140	*	3	1.23073e-10	0.245746
GSDMD	144639901	144640043	143	*	2	1.85618e-13	-0.412685
GSE1	85648263	85648749	487	*	3	5.46886e-09	-0.266234
GSG1L	28068960	28069616	657	*	3	2.37811e-09	-0.307084
GSN	124048493	124048515	23	*	2	2.22362e-05	0.298303
GSTCD, INTS12	106631232	106631912	681	*	3	8.2895e-12	-0.313113
GSX1	28367245	28368087	843	*	3	4.16751e-14	0.328264
GUCA1A	42145954	42146052	99	*	2	1.68691e-12	0.35958
GUCY2D	7905704	7906098	395	*	4	1.09087e-16	0.320215
GYPC	127413348	127414455	1108	*	7	2.41368e-16	0.326409
H6PD	9299770	9299784	15	*	2	8.46773e-06	0.290649
HABP2	115311837	115311953	117	*	2	1.1119e-09	-0.337315
HAND2-AS1, HAND2	174448128	174450443	2316	*	11	3.34792e-22	0.277155
HAPLN4, AC138430.4	19373566	19373755	190	*	6	8.20765e-25	0.297938
HAS1	52222698	52223099	402	*	2	1.11323e-09	0.285302
HAVCR2	156558980	156559075	96	*	2	9.41672e-10	-0.326815
HBBP1	5264613	5265215	603	*	2	1.08907e-05	-0.282808
HBG2, HBE1, AC104389.28	5473857	5474001	145	*	2	3.60704e-09	-0.342217
HBG2, HBE1, AC104389.28	5422444	5422596	153	*	2	4.96237e-07	-0.303469
HBG2, HBE1, AC104389.28	5364833	5365752	920	*	4	2.0832e-09	-0.269594
HBG2, HBE1, AC104389.28	5409822	5410452	631	*	4	5.85042e-10	-0.268101
HBG2, HBE1, AC104389.28, OR51I1	5462320	5463768	1449	*	4	1.7125e-10	-0.290491
HBM	216450	216719	270	*	2	5.54543e-09	0.250722
HCCAT3	52452317	52452447	131	*	3	2.34987e-28	0.439592
HCG16	28956226	28956804	579	*	18	2.80839e-82	0.335105
HCG9	29943209	29943480	272	*	8	4.36678e-23	0.312139
HCN1	45695839	45695922	84	*	2	1.5661e-07	0.298117
HCN4	73661484	73661908	425	*	2	1.34635e-06	0.222317
HCRTR2	55039232	55039382	151	*	3	8.04187e-10	0.255605
HDAC4	240066400	240066610	211	*	2	8.65282e-07	-0.316439
HDAC4	240031454	240031700	247	*	2	5.90741e-06	-0.271246
HDAC4	240162187	240162404	218	*	2	9.26421e-07	0.232331
HDAC4	240171712	240171748	37	*	2	2.10143e-06	0.255936
HDAC4	240230587	240230892	306	*	4	4.28841e-15	0.314908
HDAC9	18832559	18832648	90	*	2	4.13516e-05	-0.234514
HEATR2	810958	811206	249	*	3	2.12935e-07	0.233397
HECW1	43233579	43233971	393	*	2	5.39022e-06	-0.265579
HECW1	43152021	43152254	234	*	2	2.08596e-06	0.266775
HECW1, AC004692.4	43287968	43288940	973	*	2	0.000864129	-0.256924
HES3	6304217	6304421	205	*	3	2.76763e-12	0.286587
HFE2	145415412	145415441	30	*	2	3.04281e-06	0.291915
HGD	120401095	120401165	71	*	2	1.44017e-07	-0.288514
HHAT	210540223	210540423	201	*	2	8.58393e-12	-0.388854
HHAT, RNU5A-8P	210546902	210547956	1055	*	3	9.05353e-14	-0.349433
HHEX	94450712	94451736	1025	*	11	3.76978e-26	0.275448
HHIP-AS1	145566200	145566663	464	*	4	7.9479e-09	0.236369
HHLA1	133118391	133118855	465	*	3	3.94217e-07	-0.290395
HHLA2	108038756	108038761	6	*	2	2.06328e-05	-0.260023
HIBCH	191207560	191208022	463	*	3	1.34518e-06	0.223904
HIC1	1959596	1959620	25	*	2	6.83055e-08	0.304929
HIST1H2BD	26160318	26160478	161	*	2	3.04121e-13	-0.355659
HIST1H2BPS2	27831707	27832180	474	*	3	7.23461e-09	0.254589
HIST1H4F	26240307	26240939	633	*	6	3.68131e-19	0.285155
HIST1H4I, HIST1H2BK	27106988	27107756	769	*	9	3.63862e-47	0.36153
HIST4H4	14921915	14921977	63	*	2	0.000290732	-0.207001
HIVEP1	12014450	12014486	37	*	2	9.387e-10	-0.362846
HIVEP3	42269481	42270063	583	*	2	9.50266e-09	-0.320454
HIVEP3	42326795	42328785	1991	*	4	1.27341e-09	-0.294336
HLA-DOA	32972047	32972492	446	*	2	8.71191e-06	-0.272989
HLA-DOA	32974906	32974924	19	*	2	1.54056e-06	-0.21576
HLA-DQA2	32709470	32709511	42	*	2	7.73782e-09	-0.313969
HLA-G, HCG4P8	29795595	29796363	769	*	7	2.11632e-22	0.293842
HLA-L, HCG17	30231639	30231887	249	*	3	1.26693e-13	-0.29423
HLX, HLA-AS1	221051538	221051758	221	*	2	0.000634585	0.217507
HMCES	129024376	129024712	337	*	3	1.7136e-13	0.282748
HMCN1	186157555	186157568	14	*	2	7.57833e-14	-0.41324
HMCN1	185887761	185887838	78	*	2	6.91681e-13	-0.359278
HMGA1	34206084	34206540	457	*	5	1.53489e-20	-0.314022
HMGCL	24152579	24152774	196	*	4	4.21376e-19	-0.324724
HMHA1	1083007	1083193	187	*	2	2.23225e-08	-0.232582
HMX2	124908427	124909889	1463	*	5	1.25274e-22	0.288996
HN1	73151410	73151648	239	*	2	7.7594e-08	-0.25271
HNF1B	36102740	36103230	491	*	3	8.60187e-09	0.258256
HOPX	57547347	57547872	526	*	5	8.43684e-17	-0.284541
HOPX	57521657	57522762	1106	*	4	8.56886e-13	0.363826
HORMAD2, CTA-85E5.10	30476089	30476452	364	*	10	4.38591e-34	0.272067
HOTAIR	54359712	54360480	769	*	5	1.08643e-10	0.310699
HOTAIRM1	27138396	27138751	356	*	3	2.1234e-05	0.253741
HOTTIP	27242005	27242044	40	*	2	6.59499e-08	0.244538
HOXA2	27141067	27141388	322	*	3	7.22371e-06	0.221261
HOXA7	27195753	27195779	27	*	3	3.04921e-09	0.294161
HOXA9, RP1-170O19.20	27204728	27205514	787	*	7	6.81833e-14	0.279206
HOXA-AS2, HOXA-AS3, HOXA3, HOXA4, RP1-170O19.22	27169208	27170961	1754	*	9	2.29897e-13	0.247493
HOXA-AS3, HOXA3, RP1-170O19.22, HOXA6, RP1-170O19.23	27188020	27188465	446	*	3	3.89373e-08	0.25257
HOXA-AS3, HOXA3, RP1-170O19.22, RP1-170O19.23	27191564	27192187	624	*	5	2.11967e-15	0.248336
HOXB-AS3, HOXB3	46666926	46666958	33	*	2	1.45614e-07	-0.315578
HOXB-AS4	46711035	46711341	307	*	3	3.94808e-16	0.324135
HOXC13	54337929	54339653	1725	*	9	1.24388e-33	0.301336
HOXC13-AS	54329854	54331210	1357	*	6	6.08083e-14	0.256228
HOXC4, HOXC4	54446505	54448913	2409	*	20	2.37932e-45	0.27294
HOXD1	177053838	177054306	469	*	2	3.24092e-06	0.237059
HOXD10	176980673	176982342	1670	*	12	4.74341e-71	0.330553
HOXD11	176969218	176970064	847	*	4	8.38586e-08	0.265606
HOXD11, HOXD10	176973470	176974060	591	*	5	6.02705e-08	0.241778
HOXD12	176963948	176964720	773	*	11	4.31827e-47	0.297513
HOXD3	177003996	177004015	20	*	2	4.82514e-05	0.290759
HOXD9, HOXD-AS2	176986659	176988203	1545	*	10	6.05761e-24	0.290549
HOXD-AS2	176993017	176993841	825	*	4	3.91993e-20	0.305828
HPCAL4	40149432	40149837	406	*	3	1.68669e-21	0.354852
HPSE2	100993553	100993662	110	*	6	9.8505e-21	0.299579
HRAS	534470	534487	18	*	2	1.46422e-05	-0.215305
HS3ST1	11428985	11429689	705	*	5	7.6032e-15	0.304138
HS3ST2	22926601	22926625	25	*	2	2.76873e-07	-0.29962
HS3ST2	22824877	22826243	1367	*	10	1.23248e-31	0.297437
hsa-mir-7515	6774090	6775094	1005	*	3	1.44419e-06	-0.299337
HSD17B12, MIR129-2	43601969	43605269	3301	*	12	1.24918e-26	0.292963
HSD17B12, MIR670HG	43581108	43581175	68	*	2	2.73821e-05	-0.28515
HSP90AA1	102552017	102552061	45	*	2	1.56263e-08	-0.284313
HSPA12A	118500755	118500869	115	*	2	1.01672e-05	0.239762
HSPA12B	3713002	3713584	583	*	4	1.00716e-12	0.247605
HSPA9	137895807	137895924	118	*	2	1.70923e-09	-0.343661
HSPB2, HSPB2-C11orf52, C11orf52, CRYAB	111789256	111789452	197	*	2	4.13026e-07	-0.300289
HSPB2, HSPB2-C11orf52, CRYAB	111783348	111783563	216	*	3	1.54406e-09	0.284119
HSPB6	36246395	36248077	1683	*	12	3.25506e-32	0.274479
HSPG2	22232849	22233389	541	*	2	3.36097e-09	0.243149
HTR1B	78172192	78172950	759	*	4	1.43422e-19	0.27973
HTR5A	154867682	154868383	702	*	2	4.99393e-07	-0.347231
HTR6	19992167	19992564	398	*	3	4.38009e-10	0.262297
HTR7	92616759	92616870	112	*	2	3.30606e-09	0.262542
HTRA3	8271319	8271507	189	*	2	4.21562e-06	0.240963
HTT	3109268	3109921	654	*	2	1.33898e-08	0.233562
HUNK	33394198	33394885	688	*	3	3.44303e-08	-0.307898
HVCN1	111127287	111127718	432	*	5	4.09646e-19	0.289983
HYAL1	50341009	50341293	285	*	2	1.47934e-05	0.245538
HYAL2, TUSC2	50359583	50360690	1108	*	4	7.35683e-10	0.233248
HYDIN	71053154	71053249	96	*	2	5.36172e-08	-0.31843
IBA57	228361582	228361641	60	*	2	2.08299e-08	-0.308471
ICAM2	62084322	62084359	38	*	4	1.57851e-18	0.291404
ICAM4, CTD-2369P2.8	10397537	10398798	1262	*	8	5.33318e-23	0.276637
ICOSLG	45656979	45657261	283	*	3	5.3331e-10	-0.361166
IDH2	90643766	90644126	361	*	3	1.84606e-06	-0.259742
IFFO1	6664536	6665447	912	*	9	2.74214e-55	0.368294
IFFO2	19276144	19276353	210	*	3	1.92039e-11	0.290856
IFI16	159020393	159021050	658	*	2	1.12688e-07	-0.368603
IFI16	158978468	158978504	37	*	2	6.26086e-07	-0.299858
IFNL4P1	39754717	39755901	1185	*	4	1.64928e-19	0.337001
IFT140	1577916	1578159	244	*	4	2.17688e-10	0.273964
IGF1	102874286	102874566	281	*	2	5.68816e-10	0.289767
IGF2, INS-IGF2	2170779	2171026	248	*	4	7.75836e-09	-0.250925
IGF2-AS, IGF2, INS-IGF2	2162917	2163174	258	*	2	2.58884e-05	-0.251392
IGF2BP1	47075855	47075880	26	*	2	2.32739e-06	0.315267
IGF2BP2	185540270	185540407	138	*	2	6.10368e-05	-0.263019
IGF2BP3	23509272	23509305	34	*	3	6.16807e-11	0.317642
IGFBP6	53492633	53492662	30	*	2	4.29403e-06	0.272132
IGFL4	46544240	46544802	563	*	4	4.47315e-07	-0.257161
IGLON5	51830311	51831274	964	*	2	3.2995e-12	0.334216
IKZF3	37926322	37926608	287	*	2	1.72861e-12	-0.432213
IKZF4	56414442	56415271	830	*	3	1.28734e-07	0.233802
IL17RD	57144201	57144290	90	*	2	2.05624e-07	-0.27768
IL17RD	57162032	57162039	8	*	2	2.08514e-09	0.24211
IL18RAP	103035835	103036125	291	*	2	5.879e-05	-0.245924
IL1A	113537104	113537166	63	*	2	1.0699e-05	-0.276013
IL1R1	102758186	102758609	424	*	3	1.83102e-07	0.27945
IL1RAP	190303960	190304097	138	*	2	3.30208e-06	-0.267796
IL20	207038406	207039008	603	*	4	7.46381e-16	-0.318433
IL22RA2	137493017	137494988	1972	*	5	5.77108e-28	-0.376882
IL23A	56732721	56732723	3	*	2	0.000395066	0.230361
IL8	74606107	74606465	359	*	2	3.71889e-08	-0.208173
ILDR2	166917009	166917158	150	*	2	9.71622e-09	0.294888
IMMP2L	111032999	111033703	705	*	3	3.25053e-09	0.266128
INA	105036611	105037796	1186	*	11	2.2258e-37	0.316134
INCA1	4900438	4900451	14	*	2	0.000244515	0.209834
INPP5A	134404873	134404945	73	*	3	1.29644e-07	-0.243705
INPP5B	38411997	38413252	1256	*	7	2.39284e-33	0.387031
INPP5D	233986867	233986988	122	*	2	8.6638e-09	-0.306044
INSC	15224445	15224456	12	*	2	3.98416e-12	-0.366157
INSC	15136150	15136505	356	*	2	1.78813e-05	0.264257
INTS3	153725039	153725318	280	*	2	7.78264e-12	0.28531
INTS3, SLC27A3	153746211	153746899	689	*	6	7.11194e-21	0.285648
IP6K3	33699980	33700564	585	*	2	6.3915e-11	-0.325546
IPP	46196138	46196297	160	*	2	1.24239e-08	-0.27541
IQCE	2646782	2646955	174	*	2	9.49164e-06	0.252362
IQCJ-SCHIP1, SCHIP1	159570368	159570903	536	*	5	1.79358e-11	0.295035
IQCK, KNOP1	19727447	19727911	465	*	2	2.79663e-09	-0.295446
IQGAP2, CTD-2236F14.1	75903397	75903476	80	*	3	4.59081e-08	0.293828
IQGAP3	156498973	156499064	92	*	2	3.63583e-08	-0.300768
IQSEC1	12979917	12980202	286	*	2	2.70688e-10	0.322127
IRAK3	66582780	66583431	652	*	2	3.38145e-06	0.298734
IRF2	185369164	185370076	913	*	2	2.72046e-08	0.293607
IRF4	401311	401453	143	*	3	2.10522e-11	-0.284948
IRF4	391208	393616	2409	*	10	4.21517e-41	0.329459
IRF6	209978796	209979283	488	*	3	3.30552e-09	-0.264077
IRF7	613632	613857	226	*	3	8.06781e-08	-0.259774
IRF8	85936142	85936666	525	*	3	1.03334e-05	-0.238019
IRX1P1	25317267	25317909	643	*	2	0.000149894	-0.22797
IRX1P1	25320133	25320750	618	*	4	1.60112e-11	0.238097
IRX3	54316931	54318044	1114	*	4	2.49116e-10	-0.236692
IRX4	1878499	1882188	3690	*	10	1.30375e-14	0.255407
IRX4	1885367	1886309	943	*	4	7.71822e-09	0.287841
ISL1, CTD-2314G24.2	50678451	50679290	840	*	3	2.70213e-07	0.288827
ISL2	76630095	76630660	566	*	3	4.92445e-08	0.28862
ISLR2, RP11-247C2.2	74420890	74421271	382	*	2	7.1993e-06	-0.206476
ITFG3, ITFG3, ARHGDIG, RGS11	318694	318900	207	*	2	9.85472e-08	-0.303795
ITGA9	37614806	37615071	266	*	3	3.99516e-07	-0.249784
ITGA9	37494403	37494602	200	*	2	2.8662e-07	0.257026
ITGA9, AC093415.2	37807439	37807702	264	*	2	1.18816e-10	0.280577
ITGAL	30485296	30485810	515	*	4	3.31748e-13	0.253586
ITGB1BP1	9549277	9549336	60	*	2	1.97413e-08	-0.326627
ITGB6	161082396	161082574	179	*	2	7.68184e-12	-0.387323
ITGB6	161056600	161056639	40	*	2	4.60248e-11	-0.377081
ITIH2	7770797	7770859	63	*	2	4.15387e-08	-0.34111
ITK	156594470	156594725	256	*	2	5.23448e-06	-0.285179
ITK	156606572	156608118	1547	*	7	5.21544e-21	-0.285178
ITPK1	93552128	93552344	217	*	2	3.30166e-08	-0.298459
ITPKA	41793629	41794412	784	*	4	2.47106e-16	0.323013
ITPKB	226876002	226876751	750	*	2	3.94369e-08	0.253987
ITPRIPL1	96990762	96991753	992	*	10	5.55756e-47	0.324848
IVL	152880108	152881119	1012	*	4	8.54002e-11	-0.30161
IYD	150689918	150690143	226	*	3	1.44761e-11	-0.293834
IZUMO1	49249932	49250080	149	*	2	1.92298e-05	0.251196
IZUMO1	49244004	49244668	665	*	2	4.7405e-06	0.251574
IZUMO2	50666238	50666552	315	*	4	3.3861e-13	0.318209
JAG1	10651506	10652103	598	*	2	2.21872e-05	0.230295
JAG2, RP11-44N21.4	105619511	105619634	124	*	2	1.20173e-07	0.25926
JAK1	65381300	65381747	448	*	2	1.66372e-08	-0.229129
JAK3	17958633	17958961	329	*	9	2.9819e-37	0.329539
JAKMIP3	133926917	133927032	116	*	2	8.55763e-09	-0.344312
JAM3	133938788	133939627	840	*	3	1.53126e-07	0.246382
JAZF1	28102341	28102470	130	*	2	3.75446e-08	-0.322959
JDP2	75936668	75936789	122	*	2	5.11511e-07	-0.295337
JPH3	87645158	87645667	510	*	2	2.65954e-05	-0.237116
JPH3	87682036	87683014	979	*	2	0.000489627	-0.226873
JPH4	24047021	24047057	37	*	2	1.4791e-05	0.262282
JSRP1	2253398	2253854	457	*	4	3.73148e-10	0.290599
KALRN	124222910	124223488	579	*	2	9.88352e-07	-0.242976
KANK2	11305913	11306011	99	*	3	9.88116e-10	0.309826
KANK3	8400203	8400854	652	*	2	1.35175e-09	-0.232978
KAT8	31142148	31142600	453	*	3	1.38854e-14	-0.344274
KB-1471A8.1	120885360	120885514	155	*	3	1.72108e-14	-0.362068
KB-1615E4.2	101504249	101504720	472	*	2	4.62845e-15	-0.420963
KB-1930G5.4	102449435	102449857	423	*	2	6.29445e-13	-0.399756
KB-1930G5.4	102450991	102451058	68	*	2	1.73104e-06	-0.290618
KBTBD12	127634188	127634459	272	*	6	5.22336e-16	0.294994
KCNA3	111216839	111218287	1449	*	6	2.87717e-13	0.255403
KCNA4	30037031	30038788	1758	*	13	6.75633e-42	0.271309
KCNA7	49575079	49575475	397	*	2	2.30672e-05	0.260932
KCNAB2	6149049	6149444	396	*	2	7.62641e-09	-0.255945
KCNC2	75601157	75601928	772	*	3	1.33372e-08	0.291606
KCNC2	75603068	75603230	163	*	2	1.43375e-06	0.335291
KCNG3	42719785	42720326	542	*	4	9.72958e-11	0.218583
KCNIP1, KCNMB1	169815293	169815771	479	*	2	2.43958e-07	-0.261644
KCNIP4	21583012	21583545	534	*	2	1.84272e-09	-0.305617
KCNIP4	20852285	20852366	82	*	2	1.61474e-07	-0.298893
KCNIP4	20884431	20885246	816	*	5	6.83876e-14	-0.287554
KCNJ1	128737201	128737429	229	*	4	1.74687e-16	-0.304878
KCNJ12	21281032	21281318	287	*	2	5.11533e-07	0.249271
KCNJ15	39600121	39600322	202	*	2	8.54222e-08	-0.331809
KCNJ15	39644216	39644354	139	*	3	1.47679e-06	-0.241275
KCNJ5	128776059	128776112	54	*	2	9.11671e-07	-0.252078
KCNJ6	39285642	39285679	38	*	2	2.39659e-09	-0.353282
KCNJ8	21926476	21926524	49	*	2	7.14979e-06	0.335411
KCNK12	47797569	47797590	22	*	4	1.46726e-14	0.275644
KCNK17	39281183	39282331	1149	*	3	8.01112e-14	0.275248
KCNK2	215255110	215255572	463	*	3	5.37487e-08	0.301822
KCNK4, RP11-783K16.10	64059916	64059937	22	*	2	4.91995e-08	0.253542
KCNK9	140629559	140630180	622	*	3	3.55155e-10	-0.365488
KCNK9	140613442	140614213	772	*	2	5.55995e-07	-0.314608
KCNK9	140714586	140715018	433	*	3	2.29787e-10	0.300253
KCNMA1	79073057	79073064	8	*	2	1.37861e-08	-0.317907
KCNMA1	79239764	79240038	275	*	2	5.94178e-08	-0.307052
KCNMA1	79169863	79170239	377	*	2	5.55935e-07	-0.277576
KCNMB2, RP11-385J1.2	178276460	178276683	224	*	3	6.01061e-07	-0.253165
KCNN3	154776071	154776203	133	*	2	4.05773e-09	-0.322594
KCNN4	44278274	44279027	754	*	4	5.70664e-09	0.239023
KCNQ1	2481641	2482142	502	*	2	6.71296e-06	-0.235365
KCNQ1	2554410	2554562	153	*	2	4.10912e-07	0.277336
KCNQ2	62059511	62060443	933	*	2	3.13531e-05	-0.299365
KCNQ2	62052156	62053155	1000	*	2	8.64612e-06	-0.270695
KCNQ2	62046387	62047039	653	*	2	2.67953e-05	-0.224989
KCNQ4	41283979	41284639	661	*	4	2.33045e-11	0.278691
KCNS1	43726544	43727089	546	*	3	1.27798e-13	0.279938
KCNS2, STK3	99439948	99440279	332	*	2	2.61904e-08	0.281685
KCNS3	18061319	18061572	254	*	3	2.78994e-19	-0.374509
KCNT1	138671108	138671650	543	*	2	8.89106e-05	-0.226453
KCTD1	24125409	24126072	664	*	2	5.83736e-10	-0.346067
KCTD8	44449571	44449738	168	*	2	4.18389e-09	0.27331
KDM2B	121973871	121974305	435	*	3	7.93003e-06	0.249436
KDM4B	4991580	4991633	54	*	2	5.4132e-10	-0.340639
KIAA0195	73471459	73472441	983	*	3	1.45301e-15	0.286537
KIAA0930	45608465	45608516	52	*	2	0.000255101	0.247287
KIAA1161	34372821	34372878	58	*	2	2.56346e-13	-0.373698
KIAA1161	34374990	34375053	64	*	2	2.2346e-05	-0.264859
KIAA1199, RP11-351M8.2, RP11-351M8.1	81198837	81198983	147	*	2	1.53918e-13	-0.375294
KIAA1211	57155953	57156244	292	*	2	7.10066e-07	-0.275022
KIAA1211L	99439533	99439883	351	*	3	5.33826e-17	0.327111
KIAA1217	24526847	24527412	566	*	2	5.80703e-10	-0.384389
KIAA1217	24754580	24754907	328	*	3	1.99402e-08	-0.293189
KIAA1462	30347670	30347964	295	*	2	3.90483e-05	0.281253
KIAA1467	13214595	13215070	476	*	4	3.43794e-18	-0.357554
KIAA1522	33225975	33227555	1581	*	5	3.52069e-18	-0.32357
KIAA1549L	33563478	33564344	867	*	3	1.00103e-05	-0.232391
KIAA1614	180910208	180910219	12	*	2	2.11689e-05	-0.251646
KIAA1614	180882276	180882681	406	*	4	1.219e-16	0.351112
KIAA1671	25565455	25565478	24	*	2	1.81115e-06	-0.267116
KIF12	116861488	116862053	566	*	2	6.02272e-07	-0.283997
KIF25-AS1	168393930	168394198	269	*	4	6.56875e-18	0.241844
KIF26B	245727587	245727658	72	*	2	3.9414e-09	-0.310716
KIF5C, AC105402.4	149645394	149645798	405	*	2	6.9459e-07	0.298218
KIR3DL1, KIR2DL4	55314050	55315083	1034	*	7	3.95714e-19	-0.310442
KIR3DL1, KIR3DL2	55361685	55362650	966	*	2	0.000192895	-0.261527
KIR3DX1	55047721	55048290	570	*	2	6.13895e-12	-0.378431
KIR3DX1	55042308	55045254	2947	*	10	1.54548e-22	-0.343297
KIRREL2, NPHS1	36351774	36352459	686	*	4	1.96055e-12	0.279566
KIRREL3	126787785	126787964	180	*	2	4.00613e-06	-0.281194
KIRREL3	126571409	126572385	977	*	2	2.64924e-05	-0.263932
KIRREL3, RP11-688I9.4	126810095	126810400	306	*	2	4.68931e-05	-0.280709
KLC1	104159997	104160076	80	*	2	9.34433e-10	-0.317957
KLC1, XRCC3	104165277	104165401	125	*	2	8.46058e-06	-0.253549
KLC3	45839451	45839547	97	*	2	1.77302e-05	-0.279209
KLF16	1856726	1857434	709	*	3	1.40635e-11	0.270147
KLF6	3822542	3822883	342	*	2	2.094e-05	0.251576
KLHDC10	129753942	129754831	890	*	2	2.08009e-07	-0.290524
KLHDC2	50237237	50237645	409	*	2	3.18599e-05	-0.255853
KLHDC8B	49210029	49210221	193	*	2	3.79591e-07	0.270701
KLHL26	18760578	18761564	987	*	8	1.93983e-57	0.334717
KLHL29	23840268	23840763	496	*	5	4.04811e-17	0.273672
KLHL31	53530503	53530628	126	*	6	1.17679e-23	0.268102
KLHL33	20903410	20903683	274	*	5	3.39833e-20	0.276862
KLHL35	75139390	75139680	291	*	3	6.97719e-09	0.306119
KLK2	51375672	51375945	274	*	3	6.39615e-08	-0.272618
KNDC1	135029717	135030554	838	*	3	2.68075e-07	-0.29314
KREMEN2	3017495	3017593	99	*	2	1.58945e-05	0.211657
KRT15	39676096	39676704	609	*	2	3.77921e-05	-0.221
KRT15, KRT19	39677971	39681013	3043	*	13	2.42088e-30	-0.287835
KRT18, KRT8	53343703	53344791	1089	*	4	5.58431e-09	-0.267173
KRT19	39682089	39682769	681	*	2	4.04911e-10	-0.346482
KRT3	53183773	53184041	269	*	4	4.93313e-08	0.305672
KRT4	53207919	53208752	834	*	6	3.68077e-16	-0.274343
KRT40	39143239	39143416	178	*	2	6.96564e-06	-0.276557
KRT7	52636834	52637429	596	*	4	7.67031e-12	-0.240207
KRT7	52642852	52643063	212	*	2	5.71867e-06	-0.212444
KRT7, RP3-416H24.1	52641212	52641625	414	*	2	7.37229e-09	-0.299705
KRT8	53320236	53320306	71	*	2	6.44034e-08	-0.336947
KRT8	53297213	53300293	3081	*	12	1.21497e-31	-0.297934
KRT80	52579502	52579609	108	*	2	3.60249e-06	-0.273967
KRTAP3-1	39165631	39165675	45	*	2	1.08211e-09	-0.353622
KSR1	25879003	25879250	248	*	2	1.34227e-09	-0.292704
L1TD1	62660356	62660624	269	*	6	1.15533e-27	0.297084
L3MBTL2	41613692	41614127	436	*	4	1.98191e-09	0.234079
LA16c-306E5.3, CLUAP1	3559551	3559696	146	*	3	1.60276e-16	-0.327261
LA16c-313D11.12, FBXL16	742426	742695	270	*	2	5.41274e-06	-0.235601
LA16c-431H6.6, HN1L	1729252	1730325	1074	*	4	8.55628e-08	-0.287885
LAMA1	7116977	7118092	1116	*	4	2.87154e-09	0.30229
LAMC2	183155573	183155644	72	*	2	1.22351e-07	-0.264599
LAMP3	182879754	182879817	64	*	2	0.000125058	0.247089
LARP1	154091976	154092619	644	*	7	1.00877e-25	-0.311053
LARP4	50793961	50793981	21	*	2	2.7996e-08	-0.325943
LBX1	102987257	102987993	737	*	4	5.7148e-20	0.29004
LBX1-AS1	102996197	102998762	2566	*	17	9.80719e-28	0.27582
LBX2, AC005041.17	74726478	74726892	415	*	7	1.6385e-16	0.31216
LCP1	46709790	46710018	229	*	2	5.59175e-10	-0.289066
LCP1, RN7SL288P	46743535	46744500	966	*	2	0.000167738	-0.235571
LCP2	169694350	169694747	398	*	3	4.49942e-18	-0.315416
LCT	136556580	136556590	11	*	2	7.76599e-06	0.22695
LDB2	16728213	16728682	470	*	2	2.10585e-11	-0.403019
LDB2	16628516	16629833	1318	*	4	7.63699e-26	-0.368597
LDB2	16676004	16676905	902	*	2	9.18102e-09	-0.364406
LDB2	16760829	16761101	273	*	2	1.96963e-08	-0.313403
LDB3	88453678	88453823	146	*	2	6.8652e-07	0.264583
LDLRAD3	35991209	35991490	282	*	2	1.67233e-09	-0.351563
LDLRAD4	13372157	13372298	142	*	2	1.07488e-05	-0.284534
LDLRAD4	13641529	13641894	366	*	5	1.62929e-32	0.356979
LECT1	53312966	53314203	1238	*	5	1.68271e-28	0.332192
LEF1	108993543	108993704	162	*	2	5.16776e-11	-0.350005
LEF1	109029545	109030040	496	*	2	1.42499e-06	-0.247656
LEFTY1, RP4-559A3.7	226085079	226085836	758	*	2	2.77578e-07	-0.270218
LEP	127880932	127881344	413	*	6	3.43033e-09	0.243156
LEPR	65990802	65991596	795	*	5	7.11255e-14	0.333918
LETM2	38259567	38259904	338	*	2	2.32982e-06	-0.285955
LHFPL3	104444687	104444707	21	*	2	0.000244786	-0.230039
LHFPL4	9594264	9594385	122	*	3	1.40693e-13	0.283987
LHX1, RP11-445F12.2	35297652	35300645	2994	*	7	1.72e-26	0.323057
LHX2	126779370	126779875	506	*	2	8.11247e-06	0.225621
LHX2	126774598	126776180	1583	*	3	6.07774e-12	0.285121
LHX2, RP11-85O21.4	126772614	126773095	482	*	2	1.19997e-05	0.22995
LHX2, RP11-85O21.5	126794772	126794901	130	*	2	2.23246e-05	0.277182
LHX4	180204221	180204974	754	*	4	4.02421e-11	0.287431
LHX4	180202530	180202784	255	*	2	9.53236e-12	0.31924
LHX6	124980041	124980074	34	*	2	9.86303e-06	-0.296549
LHX8	75602167	75602846	680	*	4	2.63983e-13	0.290443
LHX8, RP11-510C10.2, RP11-510C10.3	75595919	75599667	3749	*	12	2.12817e-17	0.285686
LHX9	197882469	197883190	722	*	3	2.1024e-09	0.294311
LHX9	197887955	197890608	2654	*	10	2.79699e-33	0.317995
LHX9	197898217	197898229	13	*	2	1.42557e-07	0.343661
LILRA2	55085018	55085260	243	*	2	6.93416e-05	-0.204095
LILRB1	55103653	55103844	192	*	2	9.92688e-11	-0.347828
LILRB1	55128028	55128350	323	*	2	3.31903e-07	-0.260302
LILRB4	55177075	55177654	580	*	2	0.000169292	-0.220857
LIMA1	50595889	50596591	703	*	5	4.37864e-25	-0.380908
LIMCH1	41613561	41614123	563	*	2	3.84525e-06	-0.273269
LIMD2	61778366	61778550	185	*	3	4.02214e-10	0.297
LIMK1	73507300	73507460	161	*	5	1.14042e-23	0.292944
LIMK1	73508868	73508994	127	*	2	2.85759e-09	0.344553
LIMK2	31619902	31620013	112	*	2	0.000147583	-0.269848
LIMS2	128430937	128432243	1307	*	4	2.90313e-13	0.243096
LIN28A	26737318	26738130	813	*	2	1.0481e-05	0.279441
LINC00092	98789895	98790132	238	*	2	5.5949e-11	0.346048
LINC00221	106967863	106968325	463	*	3	1.4138e-12	-0.324976
LINC00237	21080692	21082335	1644	*	6	2.63845e-19	0.292211
LINC00237	21084420	21085073	654	*	2	3.69526e-07	0.298967
LINC00261	22557518	22558495	978	*	4	1.90057e-25	0.320353
LINC00391	95354190	95357832	3643	*	13	2.56451e-28	0.297898
LINC00461	87968118	87968749	632	*	5	2.19587e-13	0.294299
LINC00461	87955618	87955859	242	*	3	1.87354e-10	0.304447
LINC00469	71820577	71820715	139	*	2	1.66411e-06	-0.248372
LINC00504	14881433	14881446	14	*	2	4.86421e-07	-0.29087
LINC00536	117337220	117337342	123	*	2	1.84408e-11	-0.394305
LINC00554	100649131	100650223	1093	*	7	6.52016e-25	0.276127
LINC00570	11538877	11539235	359	*	5	5.59959e-17	-0.314495
LINC00577	105388191	105388731	541	*	4	2.35513e-10	0.330327
LINC00578	177412249	177412572	324	*	2	6.63117e-11	0.353994
LINC00599	9762716	9763263	548	*	2	7.73618e-07	0.25346
LINC00649	35320017	35320667	651	*	4	2.1399e-22	-0.330927
LINC00658	5426527	5427088	562	*	4	7.97291e-11	-0.305174
LINC00682	41880440	41883107	2668	*	9	6.85985e-26	0.305843
LINC00693	28631894	28631932	39	*	2	1.37774e-06	-0.285708
LINC00698	63087235	63087266	32	*	3	2.40319e-13	-0.339176
LINC00698	62941522	62941754	233	*	2	2.93335e-07	-0.307422
LINC00710	10978652	10978908	257	*	4	4.96248e-24	-0.406866
LINC00710	10994034	10995060	1027	*	5	1.14273e-20	-0.381964
LINC00879	94680313	94680548	236	*	3	4.66553e-11	-0.34442
LINC00885	195869344	195870009	666	*	3	5.07372e-11	-0.319139
LINC00923	98417272	98417363	92	*	2	7.31143e-05	-0.232269
LINC00925	89910632	89911148	517	*	4	3.48865e-10	0.245681
LINC00925	89914046	89915212	1167	*	3	6.58994e-09	0.260184
LINC00940	2045359	2046230	872	*	5	2.4801e-12	-0.322068
LINC00941	30948636	30949050	415	*	5	1.05601e-11	0.258973
LINC00943	127211262	127211421	160	*	2	1.70123e-13	0.345428
LINC00943, LINC00944	127220652	127221782	1131	*	4	1.45808e-13	-0.346584
LINC00943, LINC00944	127225711	127226615	905	*	4	1.02014e-15	-0.326184
LINC00944	127245854	127246026	173	*	2	8.32755e-07	-0.335442
LINC00944	127256717	127257703	987	*	3	3.7967e-09	-0.294482
LINC00966	65285831	65286632	802	*	4	2.11902e-22	0.310714
LINC00966, MIR124-2	65290109	65292373	2265	*	11	4.71239e-24	0.321527
LINC00969, MUC20	195454591	195454921	331	*	2	1.99872e-09	-0.3721
LINC00972	85103687	85104015	329	*	2	4.64328e-07	-0.260278
LINC00982	2984275	2984470	196	*	3	2.93233e-07	0.244422
LINC01006	156409287	156409788	502	*	2	7.55193e-07	0.270294
LINC01018	6583380	6583850	471	*	4	1.23252e-09	0.277194
LINC01020	5038482	5038724	243	*	2	7.49577e-10	-0.417507
LINC01020	5063319	5063651	333	*	2	2.29611e-07	-0.360443
LINC01020, CTD-2247C11.1	5033993	5034730	738	*	4	1.36899e-12	-0.332644
LINC01020, CTD-2247C11.4	5047629	5049644	2016	*	5	2.09984e-10	-0.348193
LINC01029	75689524	75690241	718	*	2	1.59538e-14	-0.393323
LINC01059	123324673	123325188	516	*	4	1.79531e-12	-0.267474
LINC01088	79971235	79971462	228	*	3	1.82835e-11	-0.33263
LINC01091	124694137	124694178	42	*	2	3.39023e-05	-0.293809
LINC01111	77343706	77343728	23	*	2	2.86724e-06	-0.290918
LINC01114	105371476	105372007	532	*	2	0.000664408	-0.223934
LINC01121	45484726	45484980	255	*	2	9.982e-07	-0.291484
LINC01142	170248129	170248657	529	*	2	7.31199e-08	-0.33336
LINC01146, RP11-300J18.1	88502073	88502687	615	*	2	7.97175e-06	-0.27494
LINC01158	105459097	105460715	1619	*	5	1.59602e-27	0.347026
LINC-PINT	130698005	130698202	198	*	2	2.18739e-07	-0.35588
LIPE-AS1	42975954	42976779	826	*	3	5.68403e-11	-0.330741
LIPE-AS1, LIPE	42928326	42928408	83	*	2	9.12114e-14	0.319719
LIPH	185270308	185270558	251	*	3	7.44158e-09	-0.246129
LL22NC03-63E9.3	22902198	22902237	40	*	2	1.80772e-06	-0.269012
LL22NC03-86G7.1, PPM1F	22297376	22297505	130	*	2	6.76446e-14	0.333814
LLGL2	73553883	73553911	29	*	2	5.58768e-07	-0.308225
LLNLF-65H9.1, AC022153.1	28462153	28462270	118	*	3	8.46307e-11	-0.285396
LMF1, RP11-161M6.2	1030444	1030619	176	*	5	5.58824e-16	0.274557
LMO2	33892236	33892521	286	*	3	1.18957e-10	0.27388
LMX1A	165325136	165326269	1134	*	6	4.38536e-19	0.273249
LMX1B	129386206	129389125	2920	*	9	1.79954e-20	0.288496
LONRF2	100937072	100937353	282	*	2	1.49054e-05	-0.276203
LPA, RP1-81D8.4	161086715	161087573	859	*	4	1.28233e-08	-0.290735
LPAR5	6741660	6741695	36	*	2	0.000519222	0.243254
LPHN2	82165095	82165326	232	*	4	1.07708e-10	-0.279492
LPIN3	39973437	39974102	666	*	2	2.5495e-07	-0.277009
LPP	188103284	188103477	194	*	2	3.61609e-08	-0.283949
LRAT	155662438	155664150	1713	*	10	8.47859e-48	0.318955
LRCH1	47253683	47253842	160	*	2	3.11521e-07	0.285538
LRCH4	100180042	100180113	72	*	3	3.67232e-12	-0.269396
LRFN1	39798481	39799379	899	*	2	8.69935e-07	0.215789
LRMP	25242587	25242946	360	*	2	1.91102e-08	-0.308478
LRP1	57546097	57546663	567	*	2	2.18652e-05	0.229635
LRP1	57529389	57530100	712	*	2	1.00918e-14	0.369463
[truncated: 2,371 more rows]
