# Supplementary material for: DNA methylation profile of inflammatory breast cancer and its impact on prognosis and outcome
Source: Clin Epigenetics. 2024 Jul 6;16:89. doi: 10.1186/s13148-024-01695-x (PMC11227707; doi:10.1186/s13148-024-01695-x)
Supplement: Supplementary file 5 — Table S4 Body mass index (Kg/m2) and overall survival among tumor clusters. [file 13148_2024_1695_MOESM5_ESM.xlsx]

## Sheet: Planilha1
Supplementary Table S4. Body mass index (Kg/m2) and overall survival among tumor clusters.
Cluster	Sample	BMI (Kg/m2)	Survival Status	Follow-up (Months)
2	CIM02	unknown	Dead by disease	83.9667
	CIM06	42.0137	Alive	70.2333
	CIM08	31.9922	Alive	121.133
	CIM12	25.3155	Dead by disease	17.8
	CIM14	30.2344	Dead by disease	9.2
	CIM15	25.4667	Dead by disease	22.1667
	CIM24	23.815	Dead by disease	3.06667
	CIM26	29.6665	Alive	150.833
3	CIM11	23.1834	Dead by disease	16.9333
	CIM16	21.8106	Dead by disease	6.66667
	CIM66	27.7069	Dead by disease	29.6333
	CIM68	27.4077	Alive	56.8
	CIM69	30.3237	Dead by disease	10.0667
	CIM70	27.9011	Dead by disease	14.9667
	CIM72	26.5467	Dead by disease	60.2667
4	CIM01	unknown	Dead by disease	105.2
	CIM04	unknown	Dead by disease	71.2
	CIM05	30.4867	Dead by disease	32.9333
	CIM09	32.1429	Dead by disease	30.6333
	CIM17	23.3011	Dead by disease	14.9
	CIM18	40.1753	Dead by other desease	8.3
	CIM22	39.8176	Dead by disease	29.4
	CIM67	26.8887	Alive	51.6
	CIM71	25.0399	Dead by disease	39.5
