# Supplementary material for: DNA methylation profile of inflammatory breast cancer and its impact on prognosis and outcome
Source: Clin Epigenetics. 2024 Jul 6;16:89. doi: 10.1186/s13148-024-01695-x (PMC11227707; doi:10.1186/s13148-024-01695-x)
Supplement: Supplementary file 6 — Table S5 Shared differentially methylated probes and delta-Beta values among our internal dataset, 27 k study (Van der Auwera et al., 2010) [14] and Advanced Breast Cancer (TCGA-BRCA dataset). Significant threshold with p values < 0.05. [file 13148_2024_1695_MOESM6_ESM.xlsx]

## Sheet: Table S2
Table S5.Shared differentially methylated probes and delta-Beta values among our internal dataset, 27k study (Van der Auwera et al., 2010) and Advanced Breast Cancer (TCGA-BRCA dataset). Significant with p-values <0.05.
Probe	Gene	Δβ (T-N) 27K	Δβ (T-N) Internal dataset	P.adj.FDR Internal dataset	Δβ (T-N) TCGA-BRCA	P.adj.FDR TCGA-BRCA
cg10266490	ACOT11	0.34	0.330488	0.0012458	0.399735	6.97e-68
cg02257405	ACSL6	0.18	0.21482	0.0119469	0.222804	2.14e-28
cg08572611	ACTL6B	0.36	0.283807	0.0295131	0.391695	3.73e-38
cg09499849	ACVR1	0.25	0.278569	0.044144	0.398608	2.13e-50
cg11003133	AIM2	-0.35	-0.418914	0.000388784	-0.418908	1.58e-64
cg20959866	AJAP1	0.34	0.315231	0.00129672	0.299908	4.32e-42
cg18416881	AKR1B1	0.33	0.280642	0.0334202	0.332575	3.59e-32
cg13801416	AKR1B1	0.41	0.302976	0.0295098	0.354434	1.31e-35
cg25375764	ALDH5A1	0.19	0.274229	0.00436703	0.298455	1.4e-39
cg20645065	ALPL	0.24	0.280994	0.00651999	0.232124	1.82e-21
cg15780361	ALS2CR11	0.32	0.269201	0.0135407	0.286001	1.2e-47
cg11052143	ALS2CR11	0.47	0.27963	0.0113985	0.390663	4.14e-62
cg09427311	ANGPTL2	0.41	0.221841	0.0435835	0.375116	1.51e-53
cg04446579	ANKRD45	0.2	0.26446	0.0242492	0.288375	2.01e-33
cg07337598	ANXA9	-0.22	-0.296404	0.0309674	-0.359281	1.08e-46
cg25221254	ASAH3	-0.19	-0.322193	0.000729047	-0.205787	5.08e-27
cg08995424	ATP5G2	0.24	0.357193	0.00347276	0.327349	6.97e-33
cg18236477	ATP8A2	0.4	0.315973	0.023907	0.387183	3.24e-38
cg17241310	BARHL2	0.33	0.290115	0.00622932	0.251014	1.06e-42
cg24408313	BCL2	-0.24	-0.2661	0.000411588	-0.236255	6.21e-50
cg27351358	BDNF	0.21	0.233717	0.0381521	0.319111	3.39e-32
cg10660256	BHMT	0.35	0.408698	0.00016079	0.301816	1.11e-42
cg23571857	BIRC4BP	0.25	0.285875	0.00171518	0.226679	1.54e-41
cg18952647	BNC1	0.47	0.371181	0.00261081	0.381831	1.55e-41
cg15494458	BPI	0.29	0.323899	0.00195749	0.300484	2.25e-31
cg25943276	C11orf39	-0.23	-0.305817	0.0373031	-0.319912	5.03e-42
cg01335367	C12orf34	0.45	0.392776	0.00344779	0.457136	1.22e-63
cg02351381	C12orf34	0.34	0.401062	0.00344091	0.473813	1.82e-67
cg11375102	C16orf30	0.21	0.2618	0.0311216	0.283783	1.94e-35
cg18382305	C18orf34	0.19	0.21689	0.0150559	0.204805	6.59e-23
cg08047907	C1orf114	0.46	0.451657	0.00060492	0.554285	2.38e-63
cg21578207	C1orf164	-0.19	-0.202978	0.0386735	-0.280526	1.85e-27
cg11750883	C1orf42	-0.29	-0.259354	0.0341509	-0.334661	2.53e-45
cg20483374	C1QTNF5	0.3	0.349663	0.00502178	0.407189	6.25e-41
cg11319389	C20orf100	0.29	0.311945	0.0152852	0.324777	6.4e-32
cg13121699	C2orf10	0.2	0.236061	0.0370423	0.298287	6e-24
cg09096031	C2orf11	0.24	0.315328	0.00822941	0.313955	1.84e-35
cg10257049	C5orf4	0.25	0.339398	0.0497021	0.331773	5.22e-29
cg01344171	C6orf206	0.19	0.249683	0.0408693	0.2178	4.42e-22
cg06276653	C8ORFK32	-0.28	-0.368162	0.013253	-0.351657	3.3e-35
cg15642035	C8ORFK32	-0.18	-0.346677	0.024158	-0.296935	2e-25
cg22289837	CA3	0.25	0.451989	7.28e-05	0.373355	1.91e-42
cg18674980	CA3	0.32	0.51557	4.14e-05	0.480674	4.3e-52
cg22187630	CACNA1A	0.27	0.302006	0.0223657	0.338505	3.73e-36
cg21458907	CADPS	0.24	0.257994	0.0455404	0.312762	8.82e-33
cg26937500	CARD11	0.25	0.316397	0.00310078	0.294973	8.87e-30
cg20798152	CART	0.31	0.27957	0.000349659	0.279053	4.47e-53
cg25993718	CBLN4	0.23	0.230864	0.0227318	0.246702	2.82e-27
cg02501779	CBLN4	0.18	0.361604	0.00168518	0.36888	2.98e-48
cg09451092	CCDC19	-0.23	-0.350864	0.000239164	-0.257894	2.98e-43
cg15984661	CCDC8	0.17	0.362043	0.0049878	0.236109	2.94e-20
cg04717045	CCND1	-0.31	-0.34467	0.0188055	-0.377217	3.93e-39
cg02723533	CCND1	-0.32	-0.321352	0.0147642	-0.324712	7.85e-40
cg11802013	CCND1	-0.22	-0.347287	0.0131643	-0.320927	1.47e-34
cg00350296	CD248	0.23	0.329787	0.00560459	0.293747	3.3e-35
cg04995095	CD300E	-0.22	-0.34859	0.0013703	-0.402819	2.1e-46
cg21601405	CD40	0.23	0.305036	0.00226021	0.26081	4.59e-34
cg03143849	CDKN1C	0.22	0.264852	0.00665392	0.397838	6.88e-48
cg07644368	CDO1	0.24	0.399292	0.00052818	0.378247	6.94e-36
cg02055963	CDX2	0.26	0.252218	0.0191589	0.313467	9.04e-37
cg00903242	CHL1	0.22	0.289633	0.021982	0.321365	1.49e-26
cg11525285	CHX10	0.24	0.305591	0.00537173	0.206382	2.62e-16
cg02512860	CLDN15	0.23	0.24718	2.14e-07	0.21132	4e-48
cg26256793	COL11A1	0.18	0.269268	0.0132016	0.231564	3.54e-26
cg24335895	COX7A1	0.35	0.417061	0.000353389	0.428902	9.04e-54
cg19885761	CPLX2	0.32	0.272366	0.0446546	0.384596	8.01e-38
cg21604803	CPT1C	0.23	0.360212	0.0174947	0.357003	3.15e-29
cg06539804	CPXM	0.25	0.302809	0.0363725	0.371163	2.53e-30
cg20329958	CRH	0.2	0.309919	0.0235103	0.339076	8.68e-27
cg24355048	CTSG	-0.21	-0.226671	0.049057	-0.236504	2.52e-24
cg22670329	CXCL6	0.24	0.35879	0.00216288	0.330041	2.17e-40
cg21301440	CYGB	0.2	0.262182	0.00361324	0.229868	1.38e-27
cg18956481	CYP24A1	0.34	0.307828	0.0160974	0.373319	1.54e-31
cg13364756	CYP3A43	-0.22	-0.367032	0.00249501	-0.378609	4.81e-42
cg06710648	DAB1	0.33	0.224811	0.040523	0.301234	3.14e-42
cg21614638	DAPP1	-0.19	-0.266025	0.0263743	-0.280855	1.56e-46
cg18055007	DDAH2	0.34	0.33646	0.0308917	0.390445	5.34e-36
cg20312687	DEFB118	-0.19	-0.389114	0.00059441	-0.406173	2.69e-51
cg18462653	DEFB119	-0.22	-0.252287	0.00476396	-0.240064	1.12e-41
cg23213217	DEGS1	-0.25	-0.354401	0.00477742	-0.286544	1.34e-36
cg18182399	DES	0.29	0.308863	0.000910673	0.295138	4.12e-27
cg06277657	DGKI	0.27	0.305029	0.0102312	0.220066	1.09e-21
cg27015047	DMBT1	-0.25	-0.341161	0.0183407	-0.384656	1.47e-42
cg12619509	DNASE1L2	0.39	0.281274	0.0112806	0.330457	7.54e-45
cg21233722	DOCK2	0.23	0.296952	0.00260136	0.283145	8.38e-35
cg26738880	DPP6	-0.18	-0.366354	0.00248484	-0.44364	1.23e-49
cg10303487	DPYS	0.41	0.27897	0.00826728	0.327022	4.5e-34
cg12758687	DRD2	0.21	0.314001	0.00255004	0.268323	9.21e-31
cg05056120	EBF	0.23	0.2735	0.0324287	0.326358	1.64e-44
cg18414381	EHF	-0.18	-0.27723	0.0197444	-0.255077	1.64e-40
cg20516209	EMILIN1	0.25	0.206211	0.000826026	0.25093	2.04e-51
cg14409958	ENPP2	0.17	0.4308	0.00344586	0.473872	2.46e-43
cg20993403	EPB41L1	-0.18	-0.409128	0.000191824	-0.25341	3.42e-32
cg18420965	EPHA5	0.32	0.270592	0.0361877	0.367127	2.34e-36
cg14539231	EPSTI1	0.22	0.259238	0.0416795	0.246915	3.15e-17
cg03278643	EVC2	0.18	0.263386	0.0130361	0.263523	8e-41
cg18397523	EVX1	0.26	0.357805	0.0181567	0.293211	8.97e-37
cg27626299	EVX1	0.29	0.294731	0.0170469	0.319142	6.05e-46
cg19006008	F2RL3	0.29	0.249269	0.0151829	0.285719	5.45e-28
cg27188703	FAIM2	0.38	0.419858	0.00011879	0.33905	1.62e-31
cg26557658	FAM43B	0.24	0.256185	0.0147573	0.326242	2.19e-40
cg27223047	FBN2	0.36	0.388369	0.00357712	0.491369	4.14e-47
cg15528736	FCGRT	0.31	0.288492	0.0161657	0.336857	7.56e-45
cg25691167	FERD3L	0.34	0.3719	0.000727315	0.443045	7.14e-56
cg03548857	FFAR2	-0.19	-0.322518	0.00105416	-0.305864	3.19e-48
cg17214107	FGF2	0.21	0.249269	0.0351487	0.43658	3.54e-50
cg01731341	FGF6	-0.2	-0.296068	0.0138105	-0.297907	1.44e-41
cg21902327	FGF6	-0.19	-0.318843	0.00128626	-0.254815	3.67e-35
cg15791248	FGFR1	0.28	0.251932	0.0160436	0.305996	3.75e-60
cg13447818	FLG	-0.24	-0.290801	0.049023	-0.322596	7.37e-28
cg03602500	FLJ00060	-0.3	-0.386256	0.000104677	-0.373533	2.07e-59
cg25033144	FLJ00060	-0.24	-0.370605	0.00883716	-0.319683	1.12e-39
cg27383956	FLJ13265	-0.26	-0.298087	0.00176299	-0.285117	8.47e-52
cg07717632	FLJ20245	0.31	0.426677	4.18e-05	0.317357	3.2e-38
cg13038560	FLJ22555	-0.22	-0.339658	0.00285442	-0.248785	3.91e-25
cg02245378	FLJ32447	0.23	0.256668	0.00984321	0.280368	2.14e-43
cg11653466	FLJ43582	0.24	0.226738	0.0221221	0.301878	4.57e-39
cg13897627	FLJ44674	-0.21	-0.347661	0.00168714	-0.344213	2.41e-49
cg00489401	FLT4	0.45	0.412699	0.00166483	0.412651	1.67e-49
cg10300684	FOXG1B	0.29	0.33413	0.020754	0.426232	6.68e-39
cg02681442	FOXG1B	0.28	0.352341	0.0306571	0.457475	1.27e-41
cg25902889	FSD1	0.37	0.254104	0.00787808	0.411814	2.92e-55
cg27420123	FSHB	-0.22	-0.325437	0.00918349	-0.32512	3.64e-55
cg04599297	GAD2	0.24	0.267179	0.0112928	0.324422	9.66e-31
cg21238818	GAL3ST3	0.33	0.256643	0.0153932	0.276107	5.73e-29
cg12699371	GALR1	0.27	0.340704	0.00737247	0.382654	1.96e-48
cg15343119	GALR1	0.27	0.310899	0.0138445	0.389385	1.65e-45
cg10486998	GALR1	0.3	0.312503	0.0245867	0.391305	8.22e-40
cg04534765	GALR1	0.37	0.351919	0.000148527	0.453081	2.65e-52
cg01546563	GATA4	0.25	0.315339	0.0191832	0.281959	5.24e-32
cg08768421	GDA	0.32	0.313654	0.0305257	0.259386	6.14e-25
cg07773116	GDF10	0.22	0.286604	0.000446089	0.272056	1.84e-27
cg11452221	GEFT	0.33	0.417929	0.000468192	0.336394	1.21e-37
cg11812218	GHSR	0.3	0.2795	0.0111223	0.269239	2.16e-30
cg25014318	GLP1R	0.25	0.26629	0.0424598	0.216081	1.67e-21
cg09649610	GNG4	0.54	0.355799	0.00805811	0.476367	3.34e-49
cg14023451	GPLD1	-0.29	-0.302024	0.0385841	-0.301386	2.37e-35
cg04597449	GPR150	0.2	0.35818	0.0047321	0.306263	2.52e-34
cg21870884	GPR25	0.41	0.206372	0.038661	0.26009	7.13e-29
cg06015218	GRM1	0.21	0.258285	0.0394843	0.259133	5.97e-25
cg14859460	GRM6	0.31	0.331919	0.0287622	0.315479	2.47e-29
cg25465406	GUCY2D	0.27	0.423577	0.00140983	0.338678	7.37e-28
cg01550148	H2AFY	0.38	0.223592	0.0361268	0.324899	6.57e-54
cg24628744	H2AFY	0.29	0.326093	0.0179495	0.416382	4.44e-50
cg01580681	HAND2	0.25	0.325003	0.0034601	0.32122	3.92e-36
cg07703401	HBQ1	0.42	0.321122	0.00703661	0.382809	1.81e-46
cg06498267	HCN1	0.21	0.249434	0.0157495	0.279507	1.94e-31
cg02860342	HCN4	0.23	0.240581	0.00512317	0.292786	8.99e-40
cg13749822	HHIP	0.28	0.271832	0.0107686	0.262477	1.54e-27
cg21529533	HLA-G	0.24	0.294937	0.0110911	0.272741	8.28e-26
cg18888403	HMGCL	-0.23	-0.378196	0.00115547	-0.274264	7.25e-37
cg06771126	HOP	-0.21	-0.340582	0.000532002	-0.244054	7.71e-52
cg04317399	HOXA4	0.36	0.234072	0.028721	0.319565	1.57e-38
cg07778029	HOXA9	0.28	0.296148	0.0289823	0.366217	1.85e-42
cg21591742	HOXD10	0.25	0.385534	9.56e-05	0.315013	1.94e-29
cg23130254	HOXD12	0.3	0.335454	0.00281054	0.262647	7.01e-32
cg03874199	HOXD12	0.28	0.318324	0.000324785	0.310105	1.15e-41
cg21815667	HOXD8	0.25	0.385234	0.00336083	0.339535	5.22e-40
cg10957151	HOXD9	0.26	0.275304	0.0118745	0.2724	6.22e-33
cg14991487	HOXD9	0.38	0.299963	0.0189455	0.314672	1.82e-30
cg03388193	HPSE2	0.21	0.315626	0.0164802	0.296251	1.63e-29
cg20023231	HS3ST2	0.27	0.290498	0.0203618	0.315174	5.63e-39
cg15127733	HSPA12B	0.28	0.3265	0.000514838	0.243089	3.27e-41
cg27120999	HSPA2	0.4	0.234442	0.00682373	0.256496	1.79e-41
cg15125472	HSPB6	0.18	0.23889	0.00718862	0.22649	1.67e-25
cg24673765	HSPB6	0.24	0.234451	0.00521213	0.258834	1.43e-47
cg00294382	IL23A	0.19	0.241591	0.0303893	0.276104	5.3e-33
cg23642747	INA	0.26	0.418542	0.00476432	0.279347	2.69e-30
cg21410991	ISL1	0.28	0.309564	0.0240698	0.344135	6.05e-41
cg25082710	IVL	-0.24	-0.245931	0.016554	-0.337705	2.9e-34
cg05440289	IVL	-0.26	-0.360414	0.00596926	-0.314647	9.59e-36
cg02916816	JPH4	0.2	0.268659	0.026596	0.291872	1.01e-20
cg22165175	KCNA2	0.28	0.294022	0.0335545	0.377353	7.06e-50
cg00995520	KCNA3	0.27	0.302545	0.00379648	0.256526	1.78e-32
cg03483626	KCNA3	0.3	0.295702	0.0244029	0.309159	9.79e-37
cg03506489	KCNA4	0.25	0.302945	0.00521706	0.303818	1.75e-39
cg26162582	KCNA6	0.3	0.341834	0.0287637	0.311616	6.98e-23
cg14918082	KCNAB3	0.25	0.207661	0.0227616	0.268374	4.68e-35
cg23189044	KCNE3	0.3	0.339612	0.0324997	0.427983	7.32e-42
cg27553955	KCNG3	0.24	0.223756	0.00354488	0.20312	2.28e-39
cg10946435	KCNN3	0.2	0.263032	0.0493414	0.29597	7.13e-23
cg05373457	KCNS2	0.28	0.318058	0.000917539	0.277366	5.36e-36
cg03469054	KIAA1944	0.23	0.264706	0.00804714	0.250042	2.23e-28
cg13234863	KIAA1944	0.28	0.342202	0.00211539	0.302652	9.01e-36
cg04270799	KIF5A	0.19	0.290603	0.042034	0.278225	1.99e-25
cg05606799	KISS1	-0.32	-0.278969	0.0437462	-0.353436	6.99e-46
cg23282559	KL	0.33	0.324014	0.00339341	0.321816	8.57e-39
cg07947016	KLK2	-0.24	-0.316877	0.00214455	-0.292402	7.79e-41
cg17667972	KRT4	-0.26	-0.3091	0.0240239	-0.367244	1.77e-39
cg15701111	KRTHB1	0.18	0.246653	0.000309322	0.202071	8.13e-39
cg07846220	LAMA1	0.33	0.329798	0.0251164	0.360133	1.17e-32
cg22462235	LEFTY2	0.25	0.233534	0.0341739	0.270048	8.41e-39
cg19594666	LEP	0.37	0.218196	0.0475643	0.391505	1.44e-55
cg19486673	LILRA2	-0.2	-0.210195	0.0150759	-0.224314	1.95e-26
cg24272559	LOC116123	-0.25	-0.382635	0.00974622	-0.411094	4.55e-43
cg26259865	LOC124220	-0.26	-0.323731	0.000664447	-0.224321	2.43e-37
cg24506604	LOC144501	-0.21	-0.303598	0.0189586	-0.260157	2.53e-31
cg07260592	LPA	0.25	0.225158	0.0350159	0.257659	3.11e-28
cg23089840	LRRC3	0.27	0.354125	0.0110975	0.340333	3.42e-29
cg14294758	LSAMP	0.18	0.281511	0.0486426	0.222337	5.23e-19
cg11394785	LTC4S	0.38	0.334974	0.000372185	0.365566	2.18e-70
cg16361890	LTC4S	0.25	0.279118	0.00202501	0.393585	8.66e-76
cg12768605	LYPD5	0.27	0.344581	0.00581488	0.337474	9.34e-33
cg22233974	MACF1	0.17	0.300295	0.0009096	0.250677	4.23e-37
cg13870494	MAMDC2	0.26	0.28485	0.00163977	0.310636	9.22e-34
cg05859264	MAPK13	-0.26	-0.28806	0.00021524	-0.29345	4.12e-48
cg09606564	MFAP4	0.18	0.242735	0.0305026	0.211662	1.98e-22
cg25072962	MGC35295	-0.21	-0.373432	0.0155238	-0.418416	4.34e-41
cg18783781	MGC4399	-0.19	-0.264979	0.0134061	-0.255549	2.54e-33
cg13828047	MPI	0.17	0.258764	0.00568012	0.281049	4.46e-45
cg06269753	MSC	0.24	0.300732	0.01808	0.359188	2.5e-40
cg23710218	MSC	0.4	0.284612	0.0334018	0.400235	2.01e-53
cg00134787	MYH1	-0.22	-0.349765	0.00562907	-0.358597	1.16e-36
cg18555440	MYOD1	0.33	0.231163	0.00731845	0.275107	3.64e-43
cg16772207	MYT1	-0.3	-0.374334	0.0181206	-0.406252	1.49e-39
cg10071275	MYT1	-0.23	-0.302247	0.036955	-0.354853	7.27e-38
cg10883352	NA	-0.3	-0.292576	0.00337828	-0.332172	4.71e-51
cg00718513	NA	-0.24	-0.349899	0.0001395	-0.294343	3.45e-46
cg18081258	NDRG2	0.33	0.266459	0.0222217	0.388454	4.36e-52
cg24625388	NEBL	-0.26	-0.393397	7.91e-05	-0.373015	8.38e-63
cg18267374	NEF3	0.31	0.204263	0.0228831	0.320671	1.75e-39
cg23290344	NEF3	0.44	0.342775	0.00126206	0.438215	4.16e-59
cg02994956	NEFH	0.29	0.220915	0.00218564	0.280653	6.53e-43
cg17371081	NELL1	0.23	0.300271	0.0467365	0.347847	4.2e-23
cg26186727	NETO1	0.34	0.395923	0.00185009	0.382407	2.23e-46
cg02836529	NEUROD1	0.18	0.295595	0.0017121	0.300023	1.03e-26
cg22359606	NEUROD1	0.29	0.316257	0.00585861	0.305062	1.23e-30
cg03425110	NEUROG3	0.21	0.202349	0.0317559	0.238414	1.38e-22
cg22881914	NID2	0.47	0.381169	0.0278246	0.489525	1.77e-42
cg09260089	NKX6-2	0.31	0.30082	0.0322711	0.316779	6.16e-27
cg08441806	NKX6-2	0.25	0.248268	0.0116908	0.326384	2.19e-43
cg08109815	NMBR	0.32	0.369592	0.000221039	0.33476	1.44e-49
cg17063929	NOX4	0.26	0.361165	0.00175852	0.324626	1.93e-34
cg11670211	NOX4	0.26	0.334668	0.0285431	0.332292	1.22e-29
cg22134325	NPAS4	0.21	0.251003	0.00439051	0.208015	2.61e-27
cg00548268	NPTX2	0.38	0.31747	0.00139912	0.335803	8.23e-57
cg12614105	NPY	0.25	0.33564	0.0144377	0.313126	1.59e-40
cg05158615	NPY	0.31	0.353658	0.0238906	0.43359	5.01e-52
cg19697981	NR2E1	0.26	0.365942	0.000144622	0.319681	2.88e-41
cg25511429	NRN1	0.25	0.232962	0.048088	0.265435	1.26e-26
cg14262937	OPRM1	0.21	0.29206	0.00973239	0.266823	5.57e-26
cg20856834	OR12D3	-0.19	-0.280192	0.043036	-0.33533	4.63e-33
cg00970325	PAQR9	0.28	0.335146	0.00551747	0.375458	7.06e-38
cg19352038	PAX3	0.18	0.282197	0.0457857	0.277158	5.67e-28
cg08886154	PAX4	-0.18	-0.237617	0.0295524	-0.308958	6.36e-49
cg26620157	PAX9	0.29	0.242125	0.0376634	0.264178	1.27e-33
cg20366906	PCDH8	0.27	0.226316	0.0425232	0.295222	3.22e-50
cg26556719	PCDHA13	0.2	0.27374	0.0108183	0.223169	1.61e-20
cg11368643	PCDHB15	0.29	0.294853	0.00752707	0.288871	1.68e-32
cg07730329	PCDHGA12	0.26	0.341674	0.000581699	0.346866	4.31e-38
cg09786257	PCSK1	0.24	0.285298	0.000815435	0.264508	8.77e-38
cg23187653	PCSK1	0.17	0.289611	0.0347746	0.28521	2.56e-24
cg00516481	PDE9A	0.25	0.344322	0.00190298	0.309006	1.06e-38
cg12727795	PDGFRB	0.33	0.336316	0.00959623	0.321896	5.6e-35
cg05698069	PDLIM2	0.23	0.210924	0.0358573	0.238868	3.95e-25
cg18877506	PDPN	0.3	0.353217	0.018724	0.394354	2.69e-43
cg24645221	PENK	0.21	0.216394	0.016053	0.219934	3.26e-26
cg04598121	PENK	0.37	0.351615	0.00135933	0.410429	3.78e-66
cg12855851	PGC	-0.18	-0.316633	0.00459622	-0.21088	7.58e-39
cg08876932	PHOX2A	0.29	0.303276	0.00849381	0.295052	3.29e-32
cg18722841	PHOX2A	0.28	0.335551	0.00136831	0.352905	8.5e-38
cg11037787	PLA2G2A	-0.26	-0.285744	0.0144871	-0.329029	5.67e-41
cg12091331	PLAT	0.27	0.32697	0.0363074	0.38755	6.07e-31
cg01664666	PLD5	0.25	0.288134	0.040496	0.272742	2.61e-24
cg16028753	PODN	0.2	0.242787	0.0294493	0.268223	1.57e-38
cg23092823	PODN	0.26	0.260916	0.0398429	0.369927	6.78e-46
cg13262687	POU4F2	0.31	0.330489	0.039642	0.370992	4.54e-42
cg18482268	POU4F3	0.26	0.27659	0.0355256	0.285144	1.05e-26
cg08260891	PPGB	0.38	0.37692	0.00122072	0.412279	2.1e-53
cg12374721	PRAC	0.36	0.463359	7.19e-06	0.444686	7.37e-42
cg01295203	PRDM14	0.41	0.336605	0.00140883	0.390257	3.59e-52
cg15357945	PRG2	-0.2	-0.306059	0.0184293	-0.328595	1.86e-40
cg24459209	PRG3	-0.25	-0.335435	0.0145936	-0.308604	7.04e-33
cg13577076	PRKAR1B	0.33	0.271731	0.0217209	0.293443	1.55e-25
cg24250393	PRKCB1	0.24	0.258005	0.00836042	0.246533	1.46e-29
cg05436658	PRKCB1	0.43	0.393443	0.0169726	0.342982	4.75e-37
cg05628549	PRKCDBP	0.21	0.247588	0.0377547	0.23677	5.45e-25
cg26626089	PRKCG	0.18	0.279923	0.0285368	0.254005	1e-23
cg15748507	PRLHR	0.41	0.258474	0.0123343	0.305959	1.59e-48
cg17788832	PSKH2	0.34	0.36645	4.99e-05	0.293081	3.33e-45
cg24989962	PTGDR	0.26	0.272323	0.0365445	0.335147	2.33e-47
cg10140638	PTPRN	0.27	0.259718	0.018827	0.244831	1.62e-26
cg06971096	PTPRN	0.3	0.361823	0.0115801	0.409881	2.61e-37
cg18601426	PTPRN2	0.28	0.272046	0.0162885	0.351781	1.18e-43
cg23694248	PTPRR	0.27	0.344926	0.0180599	0.281843	3.32e-24
cg12448933	RAB37	0.31	0.262434	0.0325017	0.337777	6.85e-48
cg17279839	RARRES2	0.29	0.311371	0.000221912	0.33907	4.94e-54
cg01109219	RASGRP3	-0.29	-0.29737	0.0358043	-0.403904	3.3e-43
cg21554552	RASSF1	0.27	0.364795	0.0340878	0.377681	3.31e-33
cg19576304	RAX	0.2	0.321368	0.00451299	0.268907	7.19e-29
cg27342801	REG3A	-0.26	-0.356373	0.00943683	-0.33131	3.23e-42
cg16158220	REGL	-0.18	-0.265831	0.0340821	-0.294475	8.44e-32
cg21784940	REPIN1	-0.17	-0.254449	0.0350387	-0.265892	1.07e-28
cg23651356	RGS17	0.21	0.228097	0.0131524	0.251238	5.21e-36
cg09847584	RIMBP2	-0.28	-0.400902	0.00601248	-0.406326	1.77e-43
cg06615154	S100A3	0.21	0.234042	0.034001	0.264378	5.11e-48
cg08823182	S100A5	0.23	0.284275	6.41e-07	0.242082	2.93e-45
cg15191648	SALL3	0.32	0.281571	0.0087584	0.301472	5.48e-36
cg23887396	SARM1	0.26	0.240306	0.0481898	0.246049	1.72e-23
cg13348944	SCN2B	0.2	0.267289	0.00718996	0.285305	1.16e-34
cg09697795	SCRL	0.25	0.28411	0.00264326	0.24744	1.77e-31
cg13302823	SCRT1	0.2	0.265691	0.027013	0.272978	2e-26
cg20831708	SEC31L2	0.28	0.26895	0.0332975	0.293989	7.08e-40
cg09061733	SERPING1	0.29	0.311625	0.00641311	0.379971	1.22e-61
cg11354906	SFRP2	0.26	0.306569	0.0410399	0.344141	5.12e-34
cg23207990	SFRP2	0.33	0.41743	0.00325194	0.40046	1.56e-45
cg15787039	SGNE1	0.29	0.286162	0.00798845	0.358457	5.38e-57
cg10362475	SHANK2	0.26	0.2557	0.00266739	0.215328	4.07e-34
cg04396791	SHANK2	0.22	0.323293	0.000450249	0.279657	1.77e-44
cg09577651	SIRPB1	-0.19	-0.24272	0.0258514	-0.239716	2.21e-23
cg22752533	SLC12A5	0.22	0.24906	0.0158839	0.25325	1.17e-24
cg14008883	SLC18A3	0.33	0.277902	0.0076329	0.323514	1.5e-44
cg07658590	SLC19A1	0.26	0.257355	0.00446948	0.265912	1.38e-47
cg07237939	SLC22A3	0.3	0.274246	0.0340393	0.3056	7.29e-34
cg15584813	SLC38A4	0.33	0.221482	0.00368853	0.220036	2.4e-30
cg07601320	SLC38A4	0.26	0.302761	0.00777815	0.252051	2.01e-19
cg16232126	SLC5A7	0.28	0.313846	0.00637008	0.357983	3.02e-35
cg13202751	SLC6A3	0.22	0.284476	0.00446417	0.263065	2.73e-29
cg04747322	SNCAIP	0.23	0.254431	0.0420789	0.363892	1.05e-27
cg23841186	SOAT2	0.21	0.280736	0.0210145	0.232475	2.44e-39
cg04797323	SOCS2	0.29	0.321142	0.0206053	0.265309	1.74e-18
cg16428251	SOX14	0.32	0.305166	0.00286961	0.363172	7.69e-42
cg25802093	SPAG6	0.47	0.246866	0.00237418	0.294025	5.45e-44
cg06908778	SPAG6	0.35	0.308441	0.00370609	0.312713	2.71e-42
cg08331313	SPARC	0.22	0.275501	0.0306862	0.267907	7.17e-27
cg07705908	SPDEF	-0.26	-0.318526	0.00115337	-0.244267	1.36e-38
cg17240454	SPDEF	-0.2	-0.275602	0.00892192	-0.212901	3.12e-32
cg21137417	SPP2	-0.25	-0.272688	0.0496384	-0.385204	8.39e-38
cg02164046	SST	0.43	0.427818	4.41e-06	0.421043	3.27e-52
cg17586860	SSTR4	0.3	0.308145	0.0135994	0.298466	3.68e-29
cg19751300	ST8SIA5	0.23	0.249662	0.00913967	0.277375	4.97e-29
cg23326689	STMN2	0.26	0.292476	0.00274484	0.309193	4.06e-32
cg25033993	STX1B2	0.24	0.210657	0.0274156	0.226632	7.7e-28
cg01705587	SV2A	0.24	0.273862	0.0242678	0.287974	2.24e-28
cg04981492	SYDE1	0.25	0.380145	0.00273069	0.343581	4.63e-39
cg15873301	SYN2	0.29	0.387573	0.0215109	0.411502	1.83e-30
cg17188046	T	0.36	0.285331	0.0429952	0.368113	5.08e-38
cg19797376	TAL1	0.21	0.387339	0.000639348	0.321069	2.51e-43
cg06119575	TAL2	-0.24	-0.292572	0.031772	-0.353438	5.83e-40
cg26607785	TBX21	0.25	0.331322	0.0149362	0.319332	9.77e-32
cg03943081	TCERG1L	0.38	0.289304	0.0222445	0.291031	1.96e-37
cg10175795	TCERG1L	0.23	0.251466	0.0338313	0.29749	5.75e-31
cg02335804	TCF2	0.2	0.322059	0.033705	0.23668	5.66e-19
cg12788467	TCF2	0.19	0.331059	0.00795029	0.260541	2.57e-25
cg24110050	TCTEX1D1	0.19	0.414451	0.0013623	0.319987	9.14e-31
cg00386408	TGFBI	0.18	0.206279	0.0377315	0.224225	1.52e-23
cg12397274	TINAG	-0.17	-0.360902	0.00328085	-0.339299	3.92e-37
cg25942450	TLX3	0.37	0.315285	0.0278096	0.402765	8.21e-43
cg25720804	TLX3	0.46	0.383878	0.0137261	0.414264	5.08e-44
cg02672493	TMEM22	0.28	0.239448	0.0397621	0.258812	8.02e-26
cg01031400	TNFRSF10D	0.25	0.283584	0.0224508	0.291445	5.55e-37
cg22783363	TNFRSF10D	0.34	0.256007	0.0404917	0.302528	4.65e-32
cg11947493	TNFRSF10D	0.33	0.30438	0.0240029	0.324184	2.61e-36
cg26189983	TNFRSF1B	0.31	0.364546	0.00306544	0.357337	7.97e-50
cg18838701	TNNI3	0.24	0.248587	0.0394244	0.296523	6.94e-29
cg22268164	TRHR	-0.28	-0.325726	0.0394938	-0.301552	2.28e-21
cg16832407	TRPM3	0.22	0.270894	0.0278896	0.319651	2.21e-31
cg02786019	TRPV6	-0.22	-0.293684	0.0153932	-0.208479	3.06e-22
cg07307078	TUBB6	0.3	0.412761	0.000839898	0.340171	1.56e-34
cg22346765	UNC5CL	-0.24	-0.235886	0.0383331	-0.219663	1.88e-31
cg04057858	UNQ9391	-0.23	-0.244093	0.0218861	-0.298296	1.04e-40
cg03755123	UTF1	0.33	0.218427	0.0377504	0.257496	1.71e-27
cg03160135	VGLL2	0.28	0.26995	0.0278323	0.331871	7.48e-41
cg12457773	VMP	0.25	0.221707	0.0361543	0.257871	6.43e-28
cg23097006	VSX1	0.27	0.356619	0.000826026	0.261638	1.92e-22
cg06151165	VSX1	0.29	0.350427	0.00357418	0.321183	1.26e-26
cg27446185	VTCN1	-0.27	-0.264117	0.0339242	-0.264456	1.74e-28
cg01366419	WBSCR17	0.25	0.231788	0.0367226	0.24077	9.71e-23
cg26128092	WDR8	0.34	0.350275	0.000433409	0.319329	6.33e-38
cg09945801	WRN	0.2	0.24765	0.0153695	0.211882	5.75e-22
cg10709021	WRN	0.21	0.222463	0.0356059	0.219112	2.26e-22
cg22533573	WT1	0.32	0.241302	0.0137395	0.267937	2.26e-34
cg16092786	WT1	0.26	0.261376	0.00553284	0.296561	6.11e-32
cg26767897	XDH	-0.17	-0.30141	0.0306159	-0.305551	9.38e-31
cg24641352	ZFP41	0.26	0.223044	0.033925	0.223783	4.52e-30
cg06274159	ZFP42	0.42	0.401432	0.0160864	0.35348	1.18e-23
cg08668790	ZNF154	0.33	0.382719	0.00414388	0.373012	1.89e-28
cg09643544	ZNF177	0.45	0.391049	0.00725162	0.358899	2.11e-45
cg00899659	ZNF22	0.25	0.390332	0.000394219	0.279257	4.43e-30
cg27389185	ZNF540	0.32	0.325999	0.00235529	0.315635	6.82e-50
cg03975694	ZNF540	0.41	0.345469	0.00321948	0.394673	6.15e-55
cg04062391	ZNF560	0.28	0.351567	0.0099256	0.316915	3.57e-36
cg05221167	ZNF560	0.29	0.425774	0.000491782	0.404712	3.06e-52
cg11584690	ZNF574	0.18	0.315753	4.43e-05	0.286786	2.64e-46
cg22598028	ZNF660	0.3	0.329165	0.0448155	0.380346	1.97e-29
