# Supplementary material for: DNA methylation profile of inflammatory breast cancer and its impact on prognosis and outcome
Source: Clin Epigenetics. 2024 Jul 6;16:89. doi: 10.1186/s13148-024-01695-x (PMC11227707; doi:10.1186/s13148-024-01695-x)
Supplement: Supplementary file 7 — Table S6 KEGG pathway enrichment analysis revealed five pathways shared among DMPs of our internal dataset, 27 K Study (Van der Auwera et al., 2010), and TCGA-BRCA. [file 13148_2024_1695_MOESM7_ESM.xlsx]

## Sheet: Table S3
Table S6. KEGG pathway enrichment analysis revealed five pathways shared among DMPs of our internal dataset, 27K Study (Van der Auwera et al., 2010), and TCGA-BRCA.
Cluster	ID	Description	GeneRatio	Count	P.adjust	Gene ID
Internal	hsa04510	Focal adhesion	134/3259	134	1.61419e-12	ERBB2, PRKCB, ITGA8, IGF1R, PDGFD, RAPGEF1, TNR, PDPK1, PPP1R12B, ITGB6, VAV3, GRB2, PRKCA, VWF, LAMC1, FLNB, BCL2, AKT3, COL9A2, LAMA1, MYLK4, COL4A2, PARVA, COL6A6, COL9A1, VAV2, CCND1, MYLK, SHC3, ITGB5, SRC, ITGA6, LAMC2, RELN, MAPK8, AKT2, TNXB, VCL, LAMB4, PIK3R1, FLT4, LAMA3, ITGA9, LAMB1, ITGA1, TNN, PAK4, EGFR, DOCK1, ROCK2, MAPK10, ITGA4, PRKCG, EGF, VEGFC, PAK6, FLT1, GSK3B, TNC, FLNC,…
Internal	hsa04020	Calcium signaling pathway	151/3259	151	1.22073e-11	PLCB4, ERBB2, PRKCB, ADCY9, CAMK1D, ADCY8, ADCY2, CACNA1C, PDGFD, ERBB3, GRIN2A, ITPR2, CACNA1D, RYR2, PRKCA, PPP3CA, SLC8A1, ITPR1, CACNA1E, FGF6, NTRK3, MYLK4, HTR5A, RYR3, CACNA1A, NTRK2, CASQ2, CHRNA7, EDNRB, FGF10, ATP2A2, GNAL, CHRM3, MYLK, PDE1C, CHRM2, CAMK2G, P2RX4, FGF3, BDKRB1, TRHR, NOS3, GRM1, PLCG2, FGF23, FLT4, CALML5, GRM5, ITPKB, PPP3R2, CACNA1I, NOS1, CACNA1B, EGFR, GNAQ, CACNA1…
Internal	hsa04024	cAMP signaling pathway	140/3259	140	2.61453e-10	ADCY9, ADCY8, ADCY2, CACNA1C, PDE10A, FXYD2, GRIN2A, VIPR2, CREB5, GHRL, CACNA1D, ATP1B1, VAV3, RYR2, ABCC4, VIP, CREB3L2, AKT3, TIAM1, ADORA1, CRH, PDE4D, VAV2, SLC9A1, ATP2A2, ADCYAP1R1, CHRM2, GRIA1, CAMK2G, MAPK8, AKT2, GLI3, FSHB, FFAR2, FSHR, PIK3R1, CNGA3, CALML5, CRHR2, GRIA4, PDE3B, ROCK2, MAPK10, CACNA1S, GRIN2D, BVES, NPY, CHRM1, GABBR2, ACOX3, EDNRA, EDN2, GLI1, GCG, RAPGEF4, GRIN2B, …
Internal	hsa04080	Neuroactive ligand-receptor interaction	202/3259	202	3.24142e-08	PRLR, P2RY6, DRD3, GALR1, GRIN2A, VIPR2, GHRL, PENK, TMEM97, CHRNA6, PATE3, VIP, ADORA1, HTR5A, CRH, LYPD6B, OPRM1, LPAR3, GABRB3, GRID1, PATE2, GRM7, CHRNA7, EDNRB, GRIK4, GRM8, CHRM3, CALCR, ADCYAP1R1, CHRM2, GRIA1, GRM4, P2RX4, GABRB1, GABRB2, BDKRB1, PATE1, FSHB, PNOC, TRHR, GRIK5, GABRG3, GABRA5, CHRNA4, GRID2, PARD3, FSHR, THRB, GABRA6, GRM1, HCRTR1, NPFFR2, GRM5, CRHR2, MC5R, NTSR2, CHRNA3…
Internal	hsa04974	Protein digestion and absorption	63/3259	63	8.56346e-05	SLC7A8, COL22A1, FXYD2, ATP1B1, SLC8A1, COL9A2, COL17A1, COL4A2, COL18A1, COL6A6, COL13A1, COL8A1, COL9A1, COL28A1, DPP4, MEP1A, COL5A1, SLC15A1, COL21A1, COL24A1, SLC7A7, ELN, COL5A3, COL23A1, KCNN4, SLC9A3, COL11A2, SLC1A1, MME, COL6A2, SLC6A19, KCNQ1, COL6A5, COL9A3, ATP1A2, SLC36A2, CPA3, COL25A1, SLC36A1, SLC8A3, COL20A1, COL27A1, COL6A1, COL4A3, COL12A1, COL16A1, KCNJ13, SLC3A2, COL1A2, PRC…
Van der Auwera et al. (2010)	hsa04080	Neuroactive ligand-receptor interaction	65/495	65	2.75349e-13	SST, PRLHR, PENK, GALR1, LEP, EDNRB, P2RY6, HTR7, ADRB1, NMBR, ADORA2A, NPY, GRM6, EDN3, UCN, GABBR2, GHSR, SSTR4, GRIN3A, F2RL3, ADRB3, OPRM1, TACR3, ADRA1D, LHCGR, PAQR9, MLNR, ADRA2C, GRIA1, SCTR, PTGDR, GLP1R, GRIA4, CCK, PAQR6, TACR2, GRIN1, HTR1B, HRH3, DRD5, ADCYAP1, CHRNA4, CRHR2, DRD2, GRM1, CRH, TAC1, CALCR, GABRR1, GABRG2, GPR83, P2RX5, ADORA1, CCKAR, PRSS2, TRHR, MC3R, CNR2, CTSG, FSH…
Van der Auwera et al. (2010)	hsa04020	Calcium signaling pathway	36/495	36	4.32178e-05	FLT4, EDNRB, PDGFRB, HTR7, ADRB1, RYR2, ADORA2A, ADRB3, TACR3, ADRA1D, LHCGR, FGFR1, ADCY8, SLC8A2, CACNA1A, TACR2, GRIN1, DRD5, PLCD1, FGF2, GRM1, FGF10, FLT1, MYLK, RYR1, EGFR, P2RX5, PRKCG, NOS3, PLCE1, ATP2B2, PLCB2, FGF6, CCKAR, TRHR, CAMK2A
Van der Auwera et al. (2010)	hsa04024	cAMP signaling pathway	34/495	34	4.70214e-05	SST, PDE4C, ADRB1, RYR2, ADORA2A, NPY, EDN3, GABBR2, GHSR, GRIN3A, LHCGR, HHIP, ADCY8, GRIA1, GLP1R, GRIA4, GRIN1, TNNI3, HCN4, HTR1B, DRD5, ADCYAP1, CRHR2, DRD2, PPP1CC, BDNF, CRH, ADORA1, PLCE1, ATP1A2, ATP2B2, FFAR2, FSHB, CAMK2A
Van der Auwera et al. (2010)	hsa04974	Protein digestion and absorption	21/495	21	4.70214e-05	SLC9A3, COL11A2, KCNE3, ELN, DPP4, SLC8A2, COL1A2, COL23A1, KCNQ1, COL5A2, COL6A3, COL6A2, COL16A1, COL5A3, XPNPEP2, COL11A1, CPA3, ATP1A2, PRSS2, COL9A1, PRSS1
Van der Auwera et al. (2010)	hsa04510	Focal adhesion	24/495	24	0.0422252	FLT4, PDGFRB, LAMA1, LAMA2, RELN, COL1A2, LAMA4, ITGA4, CCND2, PGF, PPP1CC, COL6A3, ITGA1, FLT1, COL6A2, ITGA8, MYLK, EGFR, THBS4, PRKCG, COL9A1, CCND1, BCL2, PARVG
TCGA-BRCA	hsa04080	Neuroactive ligand-receptor interaction	210/2934	210	2.69829e-15	ADCYAP1, ADCYAP1R1, ADM2, ADORA1, ADORA2A, ADORA2B, ADORA3, ADRA1A, ADRA1B, ADRA1D, ADRA2C, ADRB1, ADRB3, AGTR1, APLNR, AVP, AVPR1A, BDKRB1, CALCA, CALCB, CALCR, CCK, CCKAR, CCKBR, CHRM3, CHRNA2, CHRNA3, CHRNA4, CHRNA6, CHRNA7, CHRNB1, CHRNB2, CHRND, CNR1, CNR2, CRH, CRHR1, CRHR2, CTSG, CYSLTR2, DRD1, DRD2, DRD3, DRD4, DRD5, EDN2, EDN3, EDNRA, EDNRB, F2, F2RL1, F2RL2, F2RL3, FPR1, FSHB, GABBR1, G…
TCGA-BRCA	hsa04020	Calcium signaling pathway	137/2934	137	5.54228e-10	ADCY3, ADCY4, ADCY8, ADCY9, ADORA2A, ADORA2B, ADRA1A, ADRA1B, ADRA1D, ADRB1, ADRB3, AGTR1, ASPH, ATP2A1, ATP2A3, ATP2B2, ATP2B4, AVPR1A, BDKRB1, CACNA1A, CACNA1B, CACNA1C, CACNA1D, CACNA1E, CACNA1G, CACNA1H, CACNA1I, CALML3, CALML4, CAMK1D, CAMK2A, CAMK2B, CAMK2G, CAMK4, CASQ2, CCKAR, CCKBR, CD38, CHRM3, CHRNA7, CYSLTR2, DRD1, DRD5, EDNRA, EDNRB, EGF, EGFR, ERBB2, ERBB3, ERBB4, FGF1, FGF10, FGF17…
TCGA-BRCA	hsa04024	cAMP signaling pathway	119/2934	119	4.8839e-06	ABCC4, ACOX1, ACOX3, ADCY10, ADCY3, ADCY4, ADCY5, ADCY8, ADCY9, ADCYAP1, ADCYAP1R1, ADORA1, ADORA2A, ADRB1, AKT1, AKT2, AKT3, AMH, ARAP3, ATP1A3, ATP1A4, ATP1B1, ATP1B2, ATP2A1, ATP2A3, ATP2B2, ATP2B4, BDNF, BVES, CACNA1C, CACNA1D, CALML3, CALML4, CAMK2A, CAMK2B, CAMK2G, CAMK4, CFTR, CNGA3, CNGB1, CREB3L1, CREB3L2, CREB5, CREBBP, CRH, CRHR1, CRHR2, DRD1, DRD2, DRD5, EDN2, EDN3, EDNRA, FFAR2, FSHB…
TCGA-BRCA	hsa04510	Focal adhesion	108/2934	108	5.62951e-06	ACTN1, AKT1, AKT2, AKT3, BCAR1, BCL2, CAPN2, CCND1, CCND2, CDC42, COL1A1, COL1A2, COL4A1, COL4A2, COL6A1, COL6A2, COL6A3, COL6A5, COL6A6, COL9A1, COL9A2, COL9A3, COMP, DIAPH1, DOCK1, EGF, EGFR, ERBB2, FLNB, FLNC, FLT1, FLT4, FN1, FYN, GRB2, IGF1, IGF1R, ITGA1, ITGA11, ITGA2B, ITGA4, ITGA5, ITGA7, ITGA8, ITGA9, ITGB1, ITGB3, ITGB5, ITGB6, LAMA1, LAMA2, LAMA4, LAMA5, LAMB1, LAMB2, LAMB3, LAMB4, LAM…
TCGA-BRCA	hsa04974	Protein digestion and absorption	58/2934	58	0.000242426	ATP1A3, ATP1A4, ATP1B1, ATP1B2, COL11A1, COL11A2, COL12A1, COL13A1, COL14A1, COL15A1, COL16A1, COL18A1, COL19A1, COL1A1, COL1A2, COL20A1, COL21A1, COL22A1, COL23A1, COL24A1, COL26A1, COL27A1, COL28A1, COL4A1, COL4A2, COL5A1, COL5A2, COL5A3, COL6A1, COL6A2, COL6A3, COL6A5, COL6A6, COL8A1, COL8A2, COL9A1, COL9A2, COL9A3, CPA1, CPA2, DPP4, ELN, KCNE3, KCNN4, KCNQ1, MEP1A, MME, PRSS1, SLC16A10, SLC36…
